# Supplementary material for: 15-Meth­oxy-14,15-di­hydro­andranginine
Source: Acta Crystallogr Sect E Struct Rep Online. 2013 May 4;69(Pt 6):o833. doi: 10.1107/S1600536813011604 (PMC3684921; doi:10.1107/S1600536813011604)
Supplement: Supplementary file 1 [file e-69-0o833-sup1.cif]

##############################################################################
#                                                                            #
# This CIF contains the data in a paper accepted for publication in          #
# Acta Crystallographica Section E. It conforms to the requirements of       #
# Notes for Authors for Acta Crystallographica Section E, and has been       #
# peer reviewed under the auspices of the IUCr Commission on Journals.       #
#                                                                            #
# Full details of the Crystallographic Information File format               #
# are given in the paper "The Crystallographic Information File (CIF):       #
# a New Standard Archive File for Crystallography" by S. R. Hall, F. H.      #
# Allen and I. D. Brown [Acta Cryst. (1991), A47, 655-685].                  #
#                                                                            #
# The current version of the core CIF dictionary is obtainable from          #
# ftp://ftp.iucr.org/pub/cif_core.dic.                                       #
#                                                                            #
# Software is freely available for graphical display of the structure(s)     #
# in this CIF. For information consult the CIF software page                 #
# http://www.iucr.org/resources/cif/software.                                #
#                                                                            #
# This file may be used for bona fide research purposes within the           #
# scientific community so long as proper attribution is given to the journal # 
# article from which it was obtained.                                        #
#                                                                            #
##############################################################################
data_I
_audit_creation_method     SHELXL-97
_chemical_name_systematic
;
15-Methoxy-14,15-dihydroandranginine
;
_chemical_name_common     ?
_chemical_formula_moiety     'C22 H26 N2 O3'
_chemical_formula_sum     'C22 H26 N2 O3'
_chemical_formula_iupac     'C22 H26 N2 O3'
_chemical_formula_weight     366.45
_chemical_melting_point     ?
_symmetry_cell_setting     triclinic
_symmetry_space_group_name_H-M     'P -1'
_symmetry_space_group_name_Hall     '-P 1'
loop_
    _symmetry_equiv_pos_as_xyz
    'x, y, z'
    '-x, -y, -z'
_cell_length_a     6.914(3)
_cell_length_b     11.232(4)
_cell_length_c     11.806(4)
_cell_angle_alpha     91.079(6)
_cell_angle_beta     100.737(5)
_cell_angle_gamma     96.317(6)
_cell_volume     894.5(6)
_cell_formula_units_Z     2
_cell_measurement_reflns_used     2653
_cell_measurement_theta_min     3.02
_cell_measurement_theta_max     27.53
_cell_measurement_temperature     153(2)
_exptl_crystal_description     Prism
_exptl_crystal_colour     Colorless
_exptl_crystal_size_max     0.43
_exptl_crystal_size_mid     0.23
_exptl_crystal_size_min     0.13
_exptl_crystal_density_diffrn     1.361
_exptl_crystal_density_meas     ?
_exptl_crystal_density_method     'not measured'
_exptl_crystal_F_000     392
_exptl_absorpt_coefficient_mu     0.091
_exptl_absorpt_correction_type     none
_exptl_absorpt_process_details     ?
_exptl_absorpt_correction_T_min     ?
_exptl_absorpt_correction_T_max     ?
_exptl_special_details
;
;
_diffrn_ambient_temperature     153(2)
_diffrn_radiation_type     MoK\a
_diffrn_radiation_wavelength     0.71073
_diffrn_radiation_source     'Rotating Anode'
_diffrn_radiation_monochromator     graphite
_diffrn_measurement_device_type     'Rigaku AFC10/Saturn724+'
_diffrn_measurement_method     'phi and omega scans'
_diffrn_detector_area_resol_mean     28.5714
_diffrn_reflns_number     8672
_diffrn_reflns_av_R_equivalents     0.0300
_diffrn_reflns_av_sigmaI/netI     0.0508
_diffrn_reflns_theta_min     3.02
_diffrn_reflns_theta_max     27.49
_diffrn_reflns_theta_full     27.49
_diffrn_measured_fraction_theta_max     0.981
_diffrn_measured_fraction_theta_full     0.981
_diffrn_reflns_limit_h_min     -8
_diffrn_reflns_limit_h_max     8
_diffrn_reflns_limit_k_min     -14
_diffrn_reflns_limit_k_max     14
_diffrn_reflns_limit_l_min     -14
_diffrn_reflns_limit_l_max     15
_diffrn_standards_number     0
_diffrn_standards_interval_count     0
_diffrn_standards_interval_time     0
_diffrn_standards_decay_%     0
_refine_special_details
;
Refinement of <i>F</i>^2^ against ALL reflections. The weighted <i>R</i>-factor
<i>wR</i> and goodness of fit <i>S</i> are based on <i>F</i>^2^, conventional
<i>R</i>-factors <i>R</i> are based on <i>F</i>, with <i>F</i> set to zero for
negative <i>F</i>^2^. The threshold expression of <i>F</i>^2^ >
\s(<i>F</i>^2^) is used only for calculating <i>R</i>-factors(gt) <i>etc</i>.
and is not relevant to the choice of reflections for refinement.
<i>R</i>-factors based on <i>F</i>^2^ are statistically about twice as large
as those based on <i>F</i>, and <i>R</i>- factors based on ALL data will be
even larger.
;
_reflns_number_total     4028
_reflns_number_gt     2868
_reflns_threshold_expression     I>2sigma(I)
_refine_ls_structure_factor_coef     Fsqd
_refine_ls_matrix_type     full
_refine_ls_R_factor_all     0.0624
_refine_ls_R_factor_gt     0.0406
_refine_ls_wR_factor_gt     0.0832
_refine_ls_wR_factor_ref     0.0889
_refine_ls_goodness_of_fit_ref     0.998
_refine_ls_restrained_S_all     0.998
_refine_ls_number_reflns     4028
_refine_ls_number_parameters     250
_refine_ls_number_restraints     0
_refine_ls_hydrogen_treatment     mixed
_refine_ls_weighting_scheme     calc
_refine_ls_weighting_details
         'calc w=1/[\s^2^(Fo^2^)+(0.0318P)^2^+0.1600P] where P=(Fo^2^+2Fc^2^)/3'
_atom_sites_solution_hydrogens     geom
_atom_sites_solution_primary     direct
_atom_sites_solution_secondary     difmap
_refine_ls_shift/su_max     0.001
_refine_ls_shift/su_mean     0.000
_refine_diff_density_max     0.267
_refine_diff_density_min     -0.188
_refine_ls_extinction_method     none
_refine_ls_extinction_coef     ?
loop_
    _atom_type_symbol
    _atom_type_description
    _atom_type_scat_dispersion_real
    _atom_type_scat_dispersion_imag
    _atom_type_scat_source
    'C' 'C' 0.0033 0.0016
                         'International Tables Vol C Tables 4.2.6.8 and 6.1.1.4'
    'H' 'H' 0.0000 0.0000
                         'International Tables Vol C Tables 4.2.6.8 and 6.1.1.4'
    'N' 'N' 0.0061 0.0033
                         'International Tables Vol C Tables 4.2.6.8 and 6.1.1.4'
    'O' 'O' 0.0106 0.0060
                         'International Tables Vol C Tables 4.2.6.8 and 6.1.1.4'
_computing_data_collection     'CrystalClear (Rigaku, 2008)'
_computing_cell_refinement     'CrystalClear (Rigaku, 2008)'
_computing_data_reduction     'CrystalClear (Rigaku, 2008)'
_computing_structure_solution     'SHELXS97 (Sheldrick, 2008)'
_computing_structure_refinement     'SHELXL97 (Sheldrick, 2008)'
_computing_molecular_graphics     'SHELXTL (Sheldrick, 2008)'
_computing_publication_material     'SHELXTL (Sheldrick, 2008)'
loop_
    _atom_site_type_symbol
    _atom_site_label
    _atom_site_fract_x
    _atom_site_fract_y
    _atom_site_fract_z
    _atom_site_U_iso_or_equiv
    _atom_site_adp_type
    _atom_site_calc_flag
    _atom_site_refinement_flags
    _atom_site_occupancy
    _atom_site_symmetry_multiplicity
    _atom_site_disorder_assembly
    _atom_site_disorder_group
    O O1 0.60683(16) 0.85999(9) 0.01190(9) 0.0277(3) Uani d . 1 1 . .
    O O2 0.46541(15) 0.48350(9) 0.27560(8) 0.0239(2) Uani d . 1 1 . .
    O O3 0.67895(15) 0.46849(9) 0.44057(8) 0.0244(2) Uani d . 1 1 . .
    N N1 1.00622(18) 0.69322(12) 0.50300(10) 0.0205(3) Uani d . 1 1 . .
    N N4 0.42553(17) 0.72717(10) 0.24809(9) 0.0185(3) Uani d . 1 1 . .
    C C2 0.8300(2) 0.71262(13) 0.43152(11) 0.0175(3) Uani d . 1 1 . .
    C C3 0.3346(2) 0.81220(14) 0.16762(12) 0.0229(3) Uani d . 1 1 . .
    H H3A 0.4208 0.8895 0.1758 0.028 Uiso calc R 1 1 . .
    H H3B 0.2048 0.8269 0.1856 0.028 Uiso calc R 1 1 . .
    C C5 0.4122(2) 0.75869(13) 0.36721(11) 0.0194(3) Uani d . 1 1 . .
    H H5A 0.4215 0.6854 0.4123 0.023 Uiso calc R 1 1 . .
    H H5B 0.2793 0.7840 0.3669 0.023 Uiso calc R 1 1 . .
    C C6 0.5671(2) 0.85711(13) 0.43018(12) 0.0215(3) Uani d . 1 1 . .
    H H6A 0.5876 0.9223 0.3769 0.026 Uiso calc R 1 1 . .
    H H6B 0.5176 0.8911 0.4959 0.026 Uiso calc R 1 1 . .
    C C7 0.7607(2) 0.81020(13) 0.47397(12) 0.0189(3) Uani d . 1 1 . .
    C C8 0.8993(2) 0.85448(13) 0.57542(12) 0.0201(3) Uani d . 1 1 . .
    C C9 0.9085(2) 0.95044(14) 0.65452(12) 0.0246(3) Uani d . 1 1 . .
    H H9 0.8069 1.0019 0.6457 0.030 Uiso calc R 1 1 . .
    C C10 1.0671(2) 0.96896(14) 0.74531(13) 0.0275(4) Uani d . 1 1 . .
    H H10 1.0739 1.0336 0.7996 0.033 Uiso calc R 1 1 . .
    C C11 1.2176(2) 0.89460(14) 0.75890(13) 0.0280(4) Uani d . 1 1 . .
    H H11 1.3261 0.9102 0.8217 0.034 Uiso calc R 1 1 . .
    C C12 1.2125(2) 0.79874(14) 0.68306(12) 0.0262(4) Uani d . 1 1 . .
    H H12 1.3149 0.7478 0.6929 0.031 Uiso calc R 1 1 . .
    C C13 1.0515(2) 0.77946(13) 0.59135(12) 0.0202(3) Uani d . 1 1 . .
    C C14 0.3065(2) 0.76125(15) 0.04513(12) 0.0259(4) Uani d . 1 1 . .
    H H14A 0.2199 0.6841 0.0371 0.031 Uiso calc R 1 1 . .
    H H14B 0.2414 0.8173 -0.0092 0.031 Uiso calc R 1 1 . .
    C C15 0.5046(2) 0.74198(14) 0.01609(12) 0.0235(3) Uani d . 1 1 . .
    H H15 0.4846 0.6994 -0.0611 0.028 Uiso calc R 1 1 . .
    C C16 0.7451(2) 0.63502(12) 0.32228(11) 0.0168(3) Uani d . 1 1 . .
    C C17 0.9184(2) 0.59056(13) 0.27308(12) 0.0214(3) Uani d . 1 1 . .
    H H17A 1.0106 0.6608 0.2605 0.026 Uiso calc R 1 1 . .
    H H17B 0.9920 0.5411 0.3308 0.026 Uiso calc R 1 1 . .
    C C18 0.8514(2) 0.51737(14) 0.16040(12) 0.0242(3) Uani d . 1 1 . .
    H H18A 0.9685 0.5019 0.1276 0.029 Uiso calc R 1 1 . .
    H H18B 0.7812 0.4392 0.1750 0.029 Uiso calc R 1 1 . .
    C C19 0.7168(2) 0.58305(13) 0.07633(12) 0.0231(3) Uani d . 1 1 . .
    H H19 0.6987 0.5606 -0.0033 0.028 Uiso calc R 1 1 . .
    C C20 0.6212(2) 0.67091(13) 0.10661(12) 0.0200(3) Uani d . 1 1 . .
    C C21 0.6292(2) 0.71353(12) 0.23085(11) 0.0177(3) Uani d . 1 1 . .
    H H21 0.7039 0.7957 0.2404 0.021 Uiso calc R 1 1 . .
    C C22 0.7679(3) 0.86269(17) -0.04602(15) 0.0386(4) Uani d . 1 1 . .
    H H22A 0.8327 0.9450 -0.0440 0.046 Uiso calc R 1 1 . .
    H H22B 0.7199 0.8342 -0.1264 0.046 Uiso calc R 1 1 . .
    H H22C 0.8632 0.8107 -0.0079 0.046 Uiso calc R 1 1 . .
    C C23 0.6256(2) 0.52135(12) 0.35387(12) 0.0174(3) Uani d . 1 1 . .
    C C24 0.3361(2) 0.38405(13) 0.30607(13) 0.0250(3) Uani d . 1 1 . .
    H H24A 0.2227 0.3645 0.2427 0.030 Uiso calc R 1 1 . .
    H H24B 0.2888 0.4061 0.3760 0.030 Uiso calc R 1 1 . .
    H H24C 0.4092 0.3142 0.3202 0.030 Uiso calc R 1 1 . .
    H H1N 1.078(2) 0.6370(16) 0.4959(14) 0.032(5) Uiso d . 1 1 . .
loop_
    _atom_site_aniso_label
    _atom_site_aniso_U_11
    _atom_site_aniso_U_22
    _atom_site_aniso_U_33
    _atom_site_aniso_U_12
    _atom_site_aniso_U_13
    _atom_site_aniso_U_23
    O1 0.0297(6) 0.0267(6) 0.0277(6) 0.0001(5) 0.0091(5) 0.0057(5)
    O2 0.0229(6) 0.0209(6) 0.0248(6) -0.0055(4) 0.0007(5) 0.0038(4)
    O3 0.0259(6) 0.0219(6) 0.0249(6) 0.0035(4) 0.0028(5) 0.0062(4)
    N1 0.0180(7) 0.0223(7) 0.0209(7) 0.0044(5) 0.0020(5) 0.0000(5)
    N4 0.0168(6) 0.0219(7) 0.0172(6) 0.0036(5) 0.0031(5) 0.0027(5)
    C2 0.0161(7) 0.0182(7) 0.0174(7) -0.0001(6) 0.0020(6) 0.0035(6)
    C3 0.0193(8) 0.0253(8) 0.0249(8) 0.0061(6) 0.0035(6) 0.0064(6)
    C5 0.0181(7) 0.0198(8) 0.0211(7) 0.0036(6) 0.0052(6) 0.0018(6)
    C6 0.0225(8) 0.0188(8) 0.0232(8) 0.0039(6) 0.0036(6) -0.0007(6)
    C7 0.0196(7) 0.0170(7) 0.0194(7) 0.0000(6) 0.0032(6) 0.0018(6)
    C8 0.0215(8) 0.0205(8) 0.0175(7) -0.0021(6) 0.0039(6) 0.0021(6)
    C9 0.0278(9) 0.0212(8) 0.0243(8) -0.0013(6) 0.0063(7) -0.0001(6)
    C10 0.0338(9) 0.0250(8) 0.0213(8) -0.0062(7) 0.0050(7) -0.0028(6)
    C11 0.0268(9) 0.0341(9) 0.0183(8) -0.0078(7) -0.0016(7) 0.0023(7)
    C12 0.0217(8) 0.0311(9) 0.0244(8) 0.0006(7) 0.0017(7) 0.0042(7)
    C13 0.0203(8) 0.0209(8) 0.0188(7) -0.0016(6) 0.0045(6) 0.0015(6)
    C14 0.0218(8) 0.0328(9) 0.0216(8) 0.0025(7) 0.0003(6) 0.0063(7)
    C15 0.0237(8) 0.0266(8) 0.0190(7) -0.0003(6) 0.0030(6) 0.0014(6)
    C16 0.0164(7) 0.0161(7) 0.0176(7) 0.0021(6) 0.0030(6) 0.0007(5)
    C17 0.0178(7) 0.0238(8) 0.0226(8) 0.0022(6) 0.0038(6) 0.0012(6)
    C18 0.0245(8) 0.0246(8) 0.0250(8) 0.0036(6) 0.0084(7) -0.0023(6)
    C19 0.0245(8) 0.0267(8) 0.0178(7) -0.0008(6) 0.0054(6) -0.0023(6)
    C20 0.0174(7) 0.0223(8) 0.0190(7) -0.0031(6) 0.0035(6) 0.0002(6)
    C21 0.0169(7) 0.0160(7) 0.0199(7) 0.0009(6) 0.0033(6) 0.0021(6)
    C22 0.0347(10) 0.0414(11) 0.0410(10) -0.0059(8) 0.0162(8) 0.0048(8)
    C23 0.0176(7) 0.0160(7) 0.0200(7) 0.0048(6) 0.0061(6) -0.0011(6)
    C24 0.0223(8) 0.0193(8) 0.0332(9) -0.0031(6) 0.0083(7) 0.0009(6)
_geom_special_details
;
All e.s.d.'s (except the e.s.d. in the dihedral angle between two l.s. planes)
are estimated using the full covariance matrix. The cell e.s.d.'s are taken
into account individually in the estimation of e.s.d.'s in distances, angles
and torsion angles; correlations between e.s.d.'s in cell parameters are only
used when they are defined by crystal symmetry. An approximate (isotropic)
treatment of cell e.s.d.'s is used for estimating e.s.d.'s involving l.s.
planes.
;
loop_
    _geom_bond_atom_site_label_1
    _geom_bond_atom_site_label_2
    _geom_bond_site_symmetry_2
    _geom_bond_distance
    _geom_bond_publ_flag
    O1 C22 . 1.4091(19) ?
    O1 C15 . 1.4381(18) ?
    O2 C23 . 1.3274(17) ?
    O2 C24 . 1.4461(17) ?
    O3 C23 . 1.2109(16) ?
    N1 C13 . 1.3775(19) ?
    N1 C2 . 1.3881(18) ?
    N1 H1N . 0.859(17) ?
    N4 C5 . 1.4657(18) ?
    N4 C3 . 1.4675(17) ?
    N4 C21 . 1.4836(18) ?
    C2 C7 . 1.366(2) ?
    C2 C16 . 1.5265(19) ?
    C3 C14 . 1.515(2) ?
    C3 H3A . 0.9900 ?
    C3 H3B . 0.9900 ?
    C5 C6 . 1.527(2) ?
    C5 H5A . 0.9900 ?
    C5 H5B . 0.9900 ?
    C6 C7 . 1.498(2) ?
    C6 H6A . 0.9900 ?
    C6 H6B . 0.9900 ?
    C7 C8 . 1.430(2) ?
    C8 C9 . 1.401(2) ?
    C8 C13 . 1.407(2) ?
    C9 C10 . 1.378(2) ?
    C9 H9 . 0.9500 ?
    C10 C11 . 1.393(2) ?
    C10 H10 . 0.9500 ?
    C11 C12 . 1.381(2) ?
    C11 H11 . 0.9500 ?
    C12 C13 . 1.396(2) ?
    C12 H12 . 0.9500 ?
    C14 C15 . 1.509(2) ?
    C14 H14A . 0.9900 ?
    C14 H14B . 0.9900 ?
    C15 C20 . 1.5105(19) ?
    C15 H15 . 1.0000 ?
    C16 C23 . 1.5337(19) ?
    C16 C17 . 1.549(2) ?
    C16 C21 . 1.5665(18) ?
    C17 C18 . 1.518(2) ?
    C17 H17A . 0.9900 ?
    C17 H17B . 0.9900 ?
    C18 C19 . 1.493(2) ?
    C18 H18A . 0.9900 ?
    C18 H18B . 0.9900 ?
    C19 C20 . 1.325(2) ?
    C19 H19 . 0.9500 ?
    C20 C21 . 1.523(2) ?
    C21 H21 . 1.0000 ?
    C22 H22A . 0.9800 ?
    C22 H22B . 0.9800 ?
    C22 H22C . 0.9800 ?
    C24 H24A . 0.9800 ?
    C24 H24B . 0.9800 ?
    C24 H24C . 0.9800 ?
loop_
    _geom_angle_atom_site_label_1
    _geom_angle_atom_site_label_2
    _geom_angle_atom_site_label_3
    _geom_angle_site_symmetry_1
    _geom_angle_site_symmetry_3
    _geom_angle
    _geom_angle_publ_flag
    C22 O1 C15 . . 113.67(12) ?
    C23 O2 C24 . . 116.57(11) ?
    C13 N1 C2 . . 109.27(12) ?
    C13 N1 H1N . . 123.4(11) ?
    C2 N1 H1N . . 127.3(11) ?
    C5 N4 C3 . . 111.16(11) ?
    C5 N4 C21 . . 114.27(10) ?
    C3 N4 C21 . . 110.72(11) ?
    C7 C2 N1 . . 108.82(12) ?
    C7 C2 C16 . . 129.33(12) ?
    N1 C2 C16 . . 121.80(12) ?
    N4 C3 C14 . . 109.50(12) ?
    N4 C3 H3A . . 109.8 ?
    C14 C3 H3A . . 109.8 ?
    N4 C3 H3B . . 109.8 ?
    C14 C3 H3B . . 109.8 ?
    H3A C3 H3B . . 108.2 ?
    N4 C5 C6 . . 116.69(12) ?
    N4 C5 H5A . . 108.1 ?
    C6 C5 H5A . . 108.1 ?
    N4 C5 H5B . . 108.1 ?
    C6 C5 H5B . . 108.1 ?
    H5A C5 H5B . . 107.3 ?
    C7 C6 C5 . . 111.61(12) ?
    C7 C6 H6A . . 109.3 ?
    C5 C6 H6A . . 109.3 ?
    C7 C6 H6B . . 109.3 ?
    C5 C6 H6B . . 109.3 ?
    H6A C6 H6B . . 108.0 ?
    C2 C7 C8 . . 107.44(12) ?
    C2 C7 C6 . . 127.05(13) ?
    C8 C7 C6 . . 125.29(13) ?
    C9 C8 C13 . . 119.11(13) ?
    C9 C8 C7 . . 133.72(14) ?
    C13 C8 C7 . . 107.18(13) ?
    C10 C9 C8 . . 118.96(15) ?
    C10 C9 H9 . . 120.5 ?
    C8 C9 H9 . . 120.5 ?
    C9 C10 C11 . . 121.12(15) ?
    C9 C10 H10 . . 119.4 ?
    C11 C10 H10 . . 119.4 ?
    C12 C11 C10 . . 121.44(14) ?
    C12 C11 H11 . . 119.3 ?
    C10 C11 H11 . . 119.3 ?
    C11 C12 C13 . . 117.53(15) ?
    C11 C12 H12 . . 121.2 ?
    C13 C12 H12 . . 121.2 ?
    N1 C13 C12 . . 130.87(14) ?
    N1 C13 C8 . . 107.29(12) ?
    C12 C13 C8 . . 121.84(14) ?
    C15 C14 C3 . . 109.99(12) ?
    C15 C14 H14A . . 109.7 ?
    C3 C14 H14A . . 109.7 ?
    C15 C14 H14B . . 109.7 ?
    C3 C14 H14B . . 109.7 ?
    H14A C14 H14B . . 108.2 ?
    O1 C15 C14 . . 105.53(12) ?
    O1 C15 C20 . . 110.41(12) ?
    C14 C15 C20 . . 111.29(12) ?
    O1 C15 H15 . . 109.8 ?
    C14 C15 H15 . . 109.8 ?
    C20 C15 H15 . . 109.8 ?
    C2 C16 C23 . . 109.26(11) ?
    C2 C16 C17 . . 108.93(11) ?
    C23 C16 C17 . . 105.34(11) ?
    C2 C16 C21 . . 108.70(11) ?
    C23 C16 C21 . . 115.68(11) ?
    C17 C16 C21 . . 108.74(11) ?
    C18 C17 C16 . . 113.48(12) ?
    C18 C17 H17A . . 108.9 ?
    C16 C17 H17A . . 108.9 ?
    C18 C17 H17B . . 108.9 ?
    C16 C17 H17B . . 108.9 ?
    H17A C17 H17B . . 107.7 ?
    C19 C18 C17 . . 110.25(12) ?
    C19 C18 H18A . . 109.6 ?
    C17 C18 H18A . . 109.6 ?
    C19 C18 H18B . . 109.6 ?
    C17 C18 H18B . . 109.6 ?
    H18A C18 H18B . . 108.1 ?
    C20 C19 C18 . . 123.64(13) ?
    C20 C19 H19 . . 118.2 ?
    C18 C19 H19 . . 118.2 ?
    C19 C20 C15 . . 120.65(13) ?
    C19 C20 C21 . . 124.21(13) ?
    C15 C20 C21 . . 115.03(12) ?
    N4 C21 C20 . . 109.21(11) ?
    N4 C21 C16 . . 113.89(11) ?
    C20 C21 C16 . . 113.54(11) ?
    N4 C21 H21 . . 106.6 ?
    C20 C21 H21 . . 106.6 ?
    C16 C21 H21 . . 106.6 ?
    O1 C22 H22A . . 109.5 ?
    O1 C22 H22B . . 109.5 ?
    H22A C22 H22B . . 109.5 ?
    O1 C22 H22C . . 109.5 ?
    H22A C22 H22C . . 109.5 ?
    H22B C22 H22C . . 109.5 ?
    O3 C23 O2 . . 123.37(13) ?
    O3 C23 C16 . . 122.35(12) ?
    O2 C23 C16 . . 114.20(11) ?
    O2 C24 H24A . . 109.5 ?
    O2 C24 H24B . . 109.5 ?
    H24A C24 H24B . . 109.5 ?
    O2 C24 H24C . . 109.5 ?
    H24A C24 H24C . . 109.5 ?
    H24B C24 H24C . . 109.5 ?
loop_
    _geom_torsion_atom_site_label_1
    _geom_torsion_atom_site_label_2
    _geom_torsion_atom_site_label_3
    _geom_torsion_atom_site_label_4
    _geom_torsion_site_symmetry_1
    _geom_torsion_site_symmetry_2
    _geom_torsion_site_symmetry_3
    _geom_torsion_site_symmetry_4
    _geom_torsion
    _geom_torsion_publ_flag
    C13 N1 C2 C7 . . . . -0.53(16) ?
    C13 N1 C2 C16 . . . . 177.13(12) ?
    C5 N4 C3 C14 . . . . -166.45(12) ?
    C21 N4 C3 C14 . . . . 65.41(15) ?
    C3 N4 C5 C6 . . . . -81.17(15) ?
    C21 N4 C5 C6 . . . . 45.04(16) ?
    N4 C5 C6 C7 . . . . -79.41(15) ?
    N1 C2 C7 C8 . . . . 0.47(15) ?
    C16 C2 C7 C8 . . . . -176.97(13) ?
    N1 C2 C7 C6 . . . . -174.43(13) ?
    C16 C2 C7 C6 . . . . 8.1(2) ?
    C5 C6 C7 C2 . . . . 24.9(2) ?
    C5 C6 C7 C8 . . . . -149.13(13) ?
    C2 C7 C8 C9 . . . . 180.00(15) ?
    C6 C7 C8 C9 . . . . -5.0(2) ?
    C2 C7 C8 C13 . . . . -0.24(15) ?
    C6 C7 C8 C13 . . . . 174.77(13) ?
    C13 C8 C9 C10 . . . . 0.4(2) ?
    C7 C8 C9 C10 . . . . -179.88(15) ?
    C8 C9 C10 C11 . . . . 0.4(2) ?
    C9 C10 C11 C12 . . . . -0.9(2) ?
    C10 C11 C12 C13 . . . . 0.5(2) ?
    C2 N1 C13 C12 . . . . -179.14(14) ?
    C2 N1 C13 C8 . . . . 0.37(15) ?
    C11 C12 C13 N1 . . . . 179.70(14) ?
    C11 C12 C13 C8 . . . . 0.3(2) ?
    C9 C8 C13 N1 . . . . 179.72(12) ?
    C7 C8 C13 N1 . . . . -0.08(15) ?
    C9 C8 C13 C12 . . . . -0.7(2) ?
    C7 C8 C13 C12 . . . . 179.48(13) ?
    N4 C3 C14 C15 . . . . -61.07(16) ?
    C22 O1 C15 C14 . . . . -162.46(12) ?
    C22 O1 C15 C20 . . . . 77.17(15) ?
    C3 C14 C15 O1 . . . . -68.38(14) ?
    C3 C14 C15 C20 . . . . 51.41(17) ?
    C7 C2 C16 C23 . . . . -98.72(16) ?
    N1 C2 C16 C23 . . . . 84.13(16) ?
    C7 C2 C16 C17 . . . . 146.69(14) ?
    N1 C2 C16 C17 . . . . -30.45(17) ?
    C7 C2 C16 C21 . . . . 28.35(19) ?
    N1 C2 C16 C21 . . . . -148.79(12) ?
    C2 C16 C17 C18 . . . . -177.04(11) ?
    C23 C16 C17 C18 . . . . 65.86(14) ?
    C21 C16 C17 C18 . . . . -58.73(15) ?
    C16 C17 C18 C19 . . . . 50.95(16) ?
    C17 C18 C19 C20 . . . . -19.8(2) ?
    C18 C19 C20 C15 . . . . 173.52(13) ?
    C18 C19 C20 C21 . . . . -2.4(2) ?
    O1 C15 C20 C19 . . . . -106.75(16) ?
    C14 C15 C20 C19 . . . . 136.40(15) ?
    O1 C15 C20 C21 . . . . 69.54(15) ?
    C14 C15 C20 C21 . . . . -47.31(17) ?
    C5 N4 C21 C20 . . . . 175.36(11) ?
    C3 N4 C21 C20 . . . . -58.20(14) ?
    C5 N4 C21 C16 . . . . 47.27(15) ?
    C3 N4 C21 C16 . . . . 173.71(11) ?
    C19 C20 C21 N4 . . . . -134.12(14) ?
    C15 C20 C21 N4 . . . . 49.74(15) ?
    C19 C20 C21 C16 . . . . -5.84(19) ?
    C15 C20 C21 C16 . . . . 178.02(12) ?
    C2 C16 C21 N4 . . . . -81.24(14) ?
    C23 C16 C21 N4 . . . . 42.06(16) ?
    C17 C16 C21 N4 . . . . 160.30(12) ?
    C2 C16 C21 C20 . . . . 152.92(11) ?
    C23 C16 C21 C20 . . . . -83.78(14) ?
    C17 C16 C21 C20 . . . . 34.46(15) ?
    C24 O2 C23 O3 . . . . 9.3(2) ?
    C24 O2 C23 C16 . . . . -173.83(12) ?
    C2 C16 C23 O3 . . . . -39.04(18) ?
    C17 C16 C23 O3 . . . . 77.84(16) ?
    C21 C16 C23 O3 . . . . -162.05(12) ?
    C2 C16 C23 O2 . . . . 144.01(12) ?
    C17 C16 C23 O2 . . . . -99.11(13) ?
    C21 C16 C23 O2 . . . . 20.99(17) ?
loop_
    _geom_hbond_atom_site_label_D
    _geom_hbond_atom_site_label_H
    _geom_hbond_atom_site_label_A
    _geom_hbond_site_symmetry_A
    _geom_hbond_distance_DH
    _geom_hbond_distance_HA
    _geom_hbond_distance_DA
    _geom_hbond_angle_DHA
    N1 H1N O3 2_766 0.859(17) 2.187(16) 2.9759(18) 152.6(15)
data_global
_journal_date_recd_electronic     2013-01-11
_journal_date_accepted     2013-04-28
_journal_name_full     'Acta Crystallographica, Section E'
_journal_year     2013
_journal_volume     69
_journal_issue      6
_journal_page_first     o833
_journal_page_last     o833
_journal_paper_category     QO
_journal_paper_doi     10.1107/S1600536813011604
_journal_coeditor_code     LD2092
loop_
    _publ_contact_author_name
    _publ_contact_author_address
    _publ_contact_author_email
    'Peng Huang'
;
School of Pharmacy
Anhui University of Traditional Chinese Medicine
Hefei 230038
People's Republic of China
;
 great7701@126.com
    'He-Ping Huang'
;
School of Pharmacy
Anhui University of Traditional Chinese Medicine
Hefei 230038
People's Republic of China
;
 hhp760222@126.com
_publ_contact_author_fax     '086 0551 65169222'
_publ_contact_author_phone     '086 0551 65169387'
_publ_section_title
;
15-Methoxy-14,15-dihydroandranginine
;
loop_
    _publ_author_name
    _publ_author_address
    'Wang, Dian-Lei'
;     School of Pharmacy, Anhui University of Traditional Chinese Medicine,
      Hefei 230038
      People's Republic of China
;
    'Cai, Xiang-Hai'
;     State Key Laboratory of Phytochemistry and Plant Resources in West China,
      Kunming Institute of Botany, Chinese Academy of Sciences,
      Kunming 650204
      People's Republic of China
;
    'Huang, Peng'
;     School of Pharmacy, Anhui University of Traditional Chinese Medicine,
      Hefei 230038
      People's Republic of China
;
    'Huang, He-Ping'
;     School of Pharmacy, Anhui University of Traditional Chinese Medicine,
      Hefei 230038,
      People's Republic of China
;
