# Supplementary material for: 15-Meth­oxy-14,15-di­hydro­andranginine
Source: Acta Crystallogr Sect E Struct Rep Online. 2013 May 4;69(Pt 6):o833. doi: 10.1107/S1600536813011604 (PMC3684921; doi:10.1107/S1600536813011604)
Supplement: Supplementary file 2 [file e-69-0o833-Isup2.hkl]

# 
# h,k,l, Fc-squared, Fo-squared, sigma(Fo-squared) and status flag 
# 
data_I
_shelx_title ' Y2845 in P-1' 
_shelx_refln_list_code          4 
_shelx_F_calc_maximum      128.33 
_exptl_crystal_F_000       392.00 
_reflns_d_resolution_high  0.7699 
 
loop_ 
 _symmetry_equiv_pos_as_xyz 
 'x, y, z' 
 '-x, -y, -z' 
 
_cell_length_a     6.9136 
_cell_length_b    11.2317 
_cell_length_c    11.8056 
_cell_angle_alpha  91.079 
_cell_angle_beta  100.737 
_cell_angle_gamma  96.317 
 
_shelx_F_squared_multiplier     1.000 
 
loop_ 
 _refln_index_h 
 _refln_index_k 
 _refln_index_l 
 _refln_F_squared_calc 
 _refln_F_squared_meas 
 _refln_F_squared_sigma 
 _refln_observed_status 
   1   0   0     1355.45     1276.77     35.11 o 
   2   0   0      113.37      112.15      3.50 o 
   3   0   0      435.30      413.57      5.46 o 
   4   0   0       18.32       17.23      2.27 o 
   5   0   0       24.13       27.35      4.78 o 
   6   0   0       57.75       58.12      6.15 o 
   7   0   0       42.81       46.72      9.67 o 
   8   0   0        0.14        3.08      4.01 o 
  -8   1   0       29.00       32.58      5.21 o 
  -7   1   0      304.78      298.62     11.50 o 
  -6   1   0      196.30      208.40      8.58 o 
  -5   1   0        1.33        1.32      1.43 o 
  -4   1   0       23.55       22.83      2.33 o 
  -3   1   0      159.51      152.75      2.67 o 
  -2   1   0       18.40       22.16      1.26 o 
  -1   1   0     3198.77     3212.62     13.14 o 
   1   1   0        6.08        7.23      1.36 o 
   2   1   0        1.34        1.92      1.67 o 
   3   1   0      404.29      403.91      7.15 o 
   4   1   0        8.35       12.22      8.35 o 
   5   1   0      171.83      165.95      7.92 o 
   6   1   0      205.34      207.67      9.39 o 
   7   1   0       42.99       43.01      5.23 o 
   8   1   0        0.44        2.21      2.59 o 
  -8   2   0        0.29        2.66      3.08 o 
  -7   2   0       52.18       43.97      5.24 o 
  -6   2   0       14.68       14.84      3.86 o 
  -5   2   0      177.10      166.71      6.24 o 
  -4   2   0      359.38      344.41      8.76 o 
  -3   2   0      140.50      146.38      2.41 o 
  -2   2   0       40.97       46.65      1.50 o 
  -1   2   0       13.57       14.99      1.30 o 
   0   2   0     1833.29     1771.90      8.86 o 
   1   2   0     2749.54     2612.14     12.02 o 
   2   2   0        9.48        6.38      2.07 o 
   3   2   0      432.19      449.64     19.76 o 
   4   2   0       19.65        4.99      6.70 o 
   5   2   0      561.85      568.37     21.42 o 
   6   2   0       38.74       37.31      4.96 o 
   7   2   0        9.44        7.99      4.29 o 
   8   2   0        9.20        7.65      4.17 o 
  -8   3   0       31.13       27.86      4.93 o 
  -7   3   0        1.21        3.32      3.78 o 
  -6   3   0       17.13       15.32      4.25 o 
  -5   3   0      256.90      255.96      8.75 o 
  -4   3   0       52.61       54.60      2.21 o 
  -3   3   0      970.15     1102.87     11.91 o 
  -2   3   0       14.94       22.54      1.79 o 
  -1   3   0     5395.76     5360.08     61.97 o 
   0   3   0     2214.54     2157.67     13.67 o 
   1   3   0      167.60      171.52      3.40 o 
   2   3   0     1134.47     1049.76      8.94 o 
   3   3   0      135.15      121.57      5.01 o 
   4   3   0       47.19       52.01      7.38 o 
   5   3   0       85.61       76.87      7.02 o 
   6   3   0       61.09       56.67      6.18 o 
   7   3   0       21.53       25.10      5.14 o 
   8   3   0        0.86        0.97      3.16 o 
  -8   4   0       35.72       35.88      6.32 o 
  -7   4   0       61.42       61.87      5.15 o 
  -6   4   0      366.66      357.88     13.77 o 
  -5   4   0      339.61      323.62      6.18 o 
  -4   4   0       10.64       15.89      1.99 o 
  -3   4   0       57.39       55.71      2.07 o 
  -2   4   0      396.16      386.90      4.43 o 
  -1   4   0       57.51       50.52      2.24 o 
   0   4   0      512.98      508.04      4.32 o 
   1   4   0      181.51      172.03      3.35 o 
   2   4   0      834.70      857.79     16.91 o 
   3   4   0        2.03        5.12      3.18 o 
   4   4   0       45.22       41.02      4.95 o 
   5   4   0      113.41      125.44      8.20 o 
   6   4   0       30.05       30.52      5.82 o 
   7   4   0        4.20        5.98      3.70 o 
   8   4   0       13.60       14.39      4.73 o 
  -8   5   0      100.67      119.48     10.96 o 
  -7   5   0        4.11        4.89      4.05 o 
  -6   5   0      123.90      119.29      6.59 o 
  -5   5   0      649.59      637.08     16.14 o 
  -4   5   0       62.32       57.45      2.20 o 
  -3   5   0        9.53        3.54      1.05 o 
  -2   5   0        0.02        0.72      0.65 o 
  -1   5   0       33.87       33.52      1.59 o 
   0   5   0      323.40      300.46      4.68 o 
   1   5   0     2552.52     2714.82     31.40 o 
   2   5   0     2046.44     2139.17     17.44 o 
   3   5   0      258.61      261.94      9.27 o 
   4   5   0       83.45       91.98      5.83 o 
   5   5   0       43.71       56.60      6.37 o 
   6   5   0       33.93       33.04      5.43 o 
   7   5   0       96.96      102.89      7.45 o 
  -8   6   0       26.08       27.00      7.30 o 
  -7   6   0       10.74        4.47      6.21 o 
  -6   6   0       16.40       12.67      3.43 o 
  -5   6   0      186.88      185.55      5.16 o 
  -4   6   0       29.05       29.63      1.78 o 
  -3   6   0      336.47      331.01      6.14 o 
  -2   6   0        2.45        1.62      1.69 o 
  -1   6   0       71.27       78.99      3.37 o 
   0   6   0      205.95      196.28      4.14 o 
   1   6   0       77.22       79.48      7.62 o 
   2   6   0        0.00        1.78      3.21 o 
   3   6   0      331.00      345.88      9.17 o 
   4   6   0      139.93      133.55     10.23 o 
   5   6   0       23.35       21.16      5.07 o 
   6   6   0       63.40       69.03      6.62 o 
   7   6   0        0.37        2.49      3.55 o 
  -8   7   0       13.97        8.34      4.91 o 
  -7   7   0        5.79       10.79      7.76 o 
  -6   7   0        5.32        4.11      3.45 o 
  -5   7   0       79.64       86.25      3.45 o 
  -4   7   0      527.04      484.05     12.48 o 
  -3   7   0       73.05       72.98      2.17 o 
  -2   7   0       52.99       46.17      1.94 o 
  -1   7   0        1.34        1.65      2.25 o 
   0   7   0       35.67       33.60      2.46 o 
   1   7   0       35.60       38.38      4.04 o 
   2   7   0       81.19       88.43      5.98 o 
   3   7   0       86.92       88.69      6.63 o 
   4   7   0       76.80       74.21      6.83 o 
   5   7   0        4.47        4.09      3.90 o 
   6   7   0       17.54       17.34      5.25 o 
   7   7   0      110.96      111.07      8.36 o 
  -7   8   0       27.93       28.01      8.95 o 
  -6   8   0        9.94       11.11      7.19 o 
  -5   8   0        9.12        9.84      2.96 o 
  -4   8   0       48.55       53.80      4.69 o 
  -3   8   0       59.52       55.35     12.04 o 
  -2   8   0       55.98       48.56      2.06 o 
  -1   8   0        0.80        2.60      1.57 o 
   0   8   0      135.31      104.71      5.87 o 
   1   8   0     1406.85     1509.49     20.37 o 
   2   8   0        6.97        6.99      3.66 o 
   3   8   0       30.06       31.02      6.04 o 
   4   8   0       88.06       97.01      7.91 o 
   5   8   0        1.46        7.02      6.63 o 
   6   8   0       20.30       27.01      6.11 o 
  -7   9   0        2.91        6.80      7.01 o 
  -6   9   0        1.63       -0.56      6.19 o 
  -5   9   0       16.29       12.63      8.42 o 
  -4   9   0       10.20       13.41      3.37 o 
  -3   9   0       94.58       95.17      6.47 o 
  -2   9   0       19.76       22.79      4.49 o 
  -1   9   0       67.85       61.23      4.44 o 
   0   9   0      167.19      143.00     13.80 o 
   1   9   0        0.50        0.75      2.93 o 
   2   9   0       14.77       20.77      4.06 o 
   3   9   0        2.06        4.36      3.68 o 
   4   9   0      262.66      260.91      9.81 o 
   5   9   0       14.06       13.67      5.32 o 
   6   9   0        7.03       10.78      4.77 o 
  -7  10   0       21.05       27.67      9.75 o 
  -6  10   0       18.96       16.38      7.35 o 
  -5  10   0       20.77       21.18      3.77 o 
  -4  10   0       43.65       34.24      5.78 o 
  -3  10   0        1.24        1.84      3.34 o 
  -2  10   0      174.72      178.35     10.24 o 
  -1  10   0        6.70        5.32      2.52 o 
   0  10   0        2.79        5.31      2.49 o 
   1  10   0      114.70      106.80      7.30 o 
   2  10   0        0.01        0.77      3.32 o 
   3  10   0        0.72        0.53      3.63 o 
   4  10   0       15.45       16.91      5.39 o 
   5  10   0       48.83       48.75      7.21 o 
  -5  11   0       18.70       18.94      3.45 o 
  -4  11   0        0.64        4.00      3.81 o 
  -3  11   0        0.63       -0.48      3.86 o 
  -2  11   0      308.09      304.13     19.95 o 
  -1  11   0       31.53       35.05      8.76 o 
   0  11   0       83.88       91.51      5.10 o 
   1  11   0       65.90       61.74      5.69 o 
   2  11   0       39.92       36.52      5.61 o 
   3  11   0       15.54       19.10      5.36 o 
   4  11   0      106.35      127.66      8.89 o 
  -5  12   0        2.14        4.07      8.25 o 
  -4  12   0       32.18       37.17      5.26 o 
  -3  12   0      249.63      267.28     10.47 o 
  -2  12   0       41.50       42.49     11.70 o 
  -1  12   0      148.80      159.67     14.64 o 
   0  12   0       67.07       57.10      5.07 o 
   1  12   0        2.30        2.87      2.50 o 
   2  12   0        5.39        5.45      3.17 o 
   3  12   0       86.60       86.31      9.32 o 
   4  12   0       12.53       16.36      4.82 o 
  -4  13   0        7.28       12.09      4.82 o 
  -3  13   0       70.70       71.06      7.63 o 
  -2  13   0       29.73       34.05      7.89 o 
  -1  13   0       36.48       38.83     12.29 o 
   0  13   0        1.20       -3.38      7.86 o 
   1  13   0       33.85       30.67      9.70 o 
   2  13   0        3.88        6.29      2.99 o 
  -3  14   0      107.04      112.73      9.05 o 
  -2  14   0        2.04        2.53      4.93 o 
  -1  14   0        9.69       14.06      9.79 o 
   0  14   0        1.10       -3.00      6.68 o 
   1  14   0       34.77       36.60      9.90 o 
  -1 -14   1        4.63       15.85      7.09 o 
   0 -14   1        4.87        3.05      4.84 o 
   1 -14   1        0.00        1.75      5.27 o 
   2 -14   1       25.68       36.76      7.84 o 
   3 -14   1      120.02      142.07      9.37 o 
  -3 -13   1       90.99       94.05      7.64 o 
  -2 -13   1       20.46        7.59      6.29 o 
  -1 -13   1        8.99       11.27      7.53 o 
   0 -13   1       58.10       64.03     11.40 o 
   1 -13   1       25.19       21.77      6.12 o 
   2 -13   1       39.48       38.21      7.19 o 
   3 -13   1        3.30        5.35      3.96 o 
   4 -13   1        5.86       23.49     12.33 o 
  -4 -12   1       17.34       17.43      4.41 o 
  -3 -12   1       23.86       24.26      7.69 o 
  -2 -12   1       38.16       32.53      9.12 o 
  -1 -12   1      166.81      170.36      8.54 o 
   0 -12   1       57.52       48.26      9.10 o 
   1 -12   1        4.31        6.96      5.52 o 
   2 -12   1        1.04        2.48      4.93 o 
   3 -12   1       25.49       27.74      5.32 o 
   4 -12   1       14.86       14.13      4.47 o 
   5 -12   1        1.77        4.45      3.04 o 
  -5 -11   1       20.40       27.46      6.48 o 
  -4 -11   1        6.81        9.96      4.61 o 
  -3 -11   1       17.94       19.27      5.10 o 
  -2 -11   1       91.21       83.50      8.55 o 
  -1 -11   1        1.79        3.93      4.65 o 
   0 -11   1       11.58       13.63      3.51 o 
   1 -11   1        2.36       10.96      5.43 o 
   2 -11   1      471.44      545.76     24.13 o 
   3 -11   1       67.95       73.03      8.04 o 
   4 -11   1       66.61       65.88      6.09 o 
   5 -11   1        0.54        3.25      2.87 o 
   6 -11   1       23.68       39.11     10.55 o 
  -5 -10   1       16.47       19.47      5.90 o 
  -4 -10   1       23.99       27.96      5.58 o 
  -3 -10   1       11.27       20.64      5.23 o 
  -2 -10   1       33.78       26.98      4.71 o 
  -1 -10   1       68.53       74.61      5.22 o 
   0 -10   1        0.26        0.61      2.62 o 
   1 -10   1      344.64      346.13      8.64 o 
   2 -10   1       12.01        8.92      5.69 o 
   3 -10   1       11.23       11.88      4.80 o 
   4 -10   1      180.34      180.39     12.64 o 
   5 -10   1        7.87       11.01      7.82 o 
   6 -10   1       10.29        9.65      6.38 o 
  -6  -9   1        6.67        6.35      4.41 o 
  -5  -9   1      120.32      135.49      8.46 o 
  -4  -9   1        3.30        7.82      3.86 o 
  -3  -9   1       16.64       25.04      5.26 o 
  -2  -9   1       19.80       19.39      4.66 o 
  -1  -9   1       58.16       66.44      5.61 o 
   0  -9   1       80.47       84.92      5.87 o 
   1  -9   1      146.86      140.26      3.20 o 
   2  -9   1       32.18       31.26      7.57 o 
   3  -9   1       14.04       14.66      4.78 o 
   4  -9   1       78.88       62.46      5.13 o 
   5  -9   1       91.20       80.22      6.43 o 
   6  -9   1       19.82       27.40      6.97 o 
   7  -9   1        2.98        6.38      5.23 o 
  -6  -8   1        5.51        3.28      3.97 o 
  -5  -8   1        4.77        5.95      4.46 o 
  -4  -8   1        1.14        2.33      4.86 o 
  -3  -8   1      175.80      151.67     13.54 o 
  -2  -8   1        0.03        4.28      3.79 o 
  -1  -8   1      427.82      465.00     18.07 o 
   0  -8   1        1.93        2.41      2.52 o 
   1  -8   1       53.59       49.23      2.20 o 
   2  -8   1        6.92        8.69      5.02 o 
   3  -8   1       81.45       78.88      6.05 o 
   4  -8   1       62.76       59.62     11.08 o 
   5  -8   1        0.09        2.51      2.73 o 
   6  -8   1       27.33       29.06      6.92 o 
   7  -8   1       22.03       20.20      7.62 o 
  -7  -7   1      115.13      128.62      9.17 o 
  -6  -7   1      129.50      111.91      7.77 o 
  -5  -7   1       16.01       22.36      5.83 o 
  -4  -7   1        1.25        5.15      5.51 o 
  -3  -7   1       37.92       41.68      6.76 o 
  -2  -7   1      238.70      268.03     13.04 o 
  -1  -7   1       84.94       90.31      5.02 o 
   0  -7   1      264.90      236.97      9.05 o 
   1  -7   1       98.82       94.00      2.54 o 
   2  -7   1        7.64        9.30      4.14 o 
   3  -7   1       14.10       19.76      4.50 o 
   4  -7   1      368.94      343.51      8.04 o 
   5  -7   1      196.00      198.54      7.35 o 
   6  -7   1      443.21      435.48      9.48 o 
   7  -7   1       30.27       34.74      8.37 o 
   8  -7   1        9.83       19.86      8.08 o 
  -7  -6   1       15.61       14.28      5.12 o 
  -6  -6   1       22.12       34.03      5.89 o 
  -5  -6   1      308.18      284.14     10.75 o 
  -4  -6   1      195.03      181.52      8.59 o 
  -3  -6   1      121.46      117.23      7.58 o 
  -2  -6   1       19.28       18.78      5.48 o 
  -1  -6   1      297.13      306.94      8.72 o 
   0  -6   1       13.67       10.13      1.69 o 
   1  -6   1       37.91       29.32      1.37 o 
   2  -6   1      262.48      298.48     11.57 o 
   3  -6   1      248.60      273.03      9.00 o 
   4  -6   1     1607.81     1674.25     13.42 o 
   5  -6   1      218.59      217.38      5.90 o 
   6  -6   1        0.26        2.28      1.77 o 
   7  -6   1       32.75       39.12      8.81 o 
   8  -6   1       32.96       30.50      7.57 o 
  -7  -5   1        1.84        7.67      4.76 o 
  -6  -5   1      410.29      366.70     26.61 o 
  -5  -5   1     1137.16     1121.41     25.61 o 
  -4  -5   1       23.39       21.31      6.22 o 
  -3  -5   1       26.73       27.81      4.66 o 
  -2  -5   1      114.71      139.09      5.47 o 
  -1  -5   1      236.39      227.97      9.59 o 
   0  -5   1       12.25        9.58      1.22 o 
   1  -5   1        0.00        1.25      0.69 o 
   2  -5   1      575.62      570.34      9.69 o 
   3  -5   1      205.87      211.81      2.68 o 
   4  -5   1       69.72       71.04      2.39 o 
   5  -5   1      320.47      321.54      8.18 o 
   6  -5   1        8.76       12.05      4.16 o 
   7  -5   1       26.02       35.29      5.63 o 
   8  -5   1       16.60       26.70      9.02 o 
  -8  -4   1        3.56        0.20      3.76 o 
  -7  -4   1        3.43        1.36      3.71 o 
  -6  -4   1       78.64       79.42      7.00 o 
  -5  -4   1       48.07       51.49      6.70 o 
  -4  -4   1      100.64      112.54      6.51 o 
  -3  -4   1       94.89       93.37      5.10 o 
  -2  -4   1       27.56       23.92      3.76 o 
  -1  -4   1      753.01      728.68     11.37 o 
   0  -4   1      250.51      254.52      4.12 o 
   1  -4   1      203.64      185.15     15.40 o 
   2  -4   1      164.88      164.91      2.63 o 
   3  -4   1       56.37       47.63      1.70 o 
   4  -4   1      272.33      276.20      4.97 o 
   5  -4   1     1483.35     1614.87     21.04 o 
   6  -4   1      112.03      112.36      5.91 o 
   7  -4   1        0.06        1.49      3.01 o 
   8  -4   1       35.32       32.23      4.79 o 
  -8  -3   1       13.95       12.56      4.25 o 
  -7  -3   1       62.96       53.39      6.09 o 
  -6  -3   1       11.35       11.60      5.80 o 
  -5  -3   1        0.89        4.99      7.86 o 
  -4  -3   1      271.70      247.19      8.23 o 
  -3  -3   1      304.21      285.75      7.36 o 
  -2  -3   1      152.59      146.57      4.72 o 
  -1  -3   1     3194.09     3266.27     26.25 o 
   0  -3   1     1129.14     1165.05     16.66 o 
   1  -3   1      878.65      806.03     10.42 o 
   2  -3   1      130.19      137.27      1.84 o 
   3  -3   1      239.04      281.79      6.09 o 
   4  -3   1        1.47        1.32      1.12 o 
   5  -3   1       38.06       37.42      4.05 o 
   6  -3   1      109.42      100.64      5.85 o 
   7  -3   1        5.49        4.85      3.05 o 
   8  -3   1       11.10       13.91      4.34 o 
  -8  -2   1       13.75       13.43      4.48 o 
  -7  -2   1       19.16       10.75      5.88 o 
  -6  -2   1      553.65      576.77     15.46 o 
  -5  -2   1      402.27      415.10     17.42 o 
  -4  -2   1      138.24      152.19      9.98 o 
  -3  -2   1      412.63      397.03      8.44 o 
  -2  -2   1        2.23        1.48      1.85 o 
  -1  -2   1     4290.44     4313.58     25.24 o 
   0  -2   1     1502.62     1509.26     11.61 o 
   1  -2   1     7209.83     7169.44     50.85 o 
   2  -2   1       66.83       65.67      1.44 o 
   3  -2   1      179.48      171.38      2.55 o 
   4  -2   1       36.58       40.75      2.63 o 
   5  -2   1      167.20      172.44      6.92 o 
   6  -2   1      139.69      142.08      7.12 o 
   7  -2   1        0.02        2.03      3.29 o 
   8  -2   1       91.58       86.72     10.67 o 
  -8  -1   1        5.38        5.99      8.23 o 
  -7  -1   1      207.40      218.81     13.32 o 
  -6  -1   1        0.76        1.99      4.35 o 
  -5  -1   1      206.43      220.44     13.19 o 
  -4  -1   1      535.36      533.82      9.61 o 
  -3  -1   1       29.08       37.86      5.61 o 
  -2  -1   1       41.50       47.69      2.28 o 
  -1  -1   1     2705.17     2638.07     22.14 o 
   1  -1   1        6.03        7.01      0.99 o 
   2  -1   1     1417.88     1412.81      7.29 o 
   3  -1   1      367.88      390.16      3.94 o 
   4  -1   1        2.17        2.65      1.45 o 
   5  -1   1      153.91      174.21      6.65 o 
   6  -1   1      400.64      420.99     19.65 o 
   7  -1   1       15.17       16.78      4.31 o 
   8  -1   1        0.01        2.34      2.72 o 
  -8   0   1        1.81        2.02      3.73 o 
  -7   0   1       18.27       17.52      7.65 o 
  -6   0   1      145.54      150.57      9.20 o 
  -5   0   1        8.11        5.20      2.80 o 
  -4   0   1      108.39      103.97      4.67 o 
  -3   0   1       40.26       49.97      3.26 o 
  -2   0   1     2327.49     2298.86     21.95 o 
  -1   0   1     6334.75     6419.12     26.25 o 
   1   0   1       12.40       12.23      0.96 o 
   2   0   1       29.18       36.57      1.57 o 
   3   0   1      250.58      255.28      3.37 o 
   4   0   1       34.67       31.51      3.32 o 
   5   0   1       32.15       32.59      4.54 o 
   6   0   1      364.06      354.34     11.06 o 
   7   0   1       55.52       49.32      6.79 o 
   8   0   1       37.99       46.20     11.17 o 
  -8   1   1       91.49       83.65      6.94 o 
  -7   1   1       41.93       29.29      8.21 o 
  -6   1   1      154.01      148.61      7.59 o 
  -5   1   1        6.67        6.93      2.02 o 
  -4   1   1       11.35       10.45      2.65 o 
  -3   1   1     1966.02     2088.48     33.24 o 
  -2   1   1       20.44       25.24      1.30 o 
  -1   1   1     1916.74     1890.36     17.44 o 
   1   1   1     4408.39     4363.41     20.73 o 
   2   1   1       32.15       29.79      1.97 o 
   3   1   1      186.35      181.61      3.97 o 
   4   1   1      510.10      510.34      9.27 o 
   5   1   1      299.12      295.72      9.71 o 
   6   1   1       47.38       50.73      7.36 o 
   7   1   1      215.65      203.20     12.62 o 
   8   1   1       25.60       19.89      8.16 o 
  -8   2   1       56.93       63.03      6.14 o 
  -7   2   1      185.44      180.12      8.91 o 
  -6   2   1      258.93      274.35     15.91 o 
  -5   2   1      201.00      186.71      5.53 o 
  -4   2   1       95.93       79.12      2.56 o 
  -3   2   1      366.51      393.58      6.69 o 
  -2   2   1      435.32      429.91      4.63 o 
  -1   2   1       64.54       59.53      2.43 o 
   0   2   1     1798.82     1771.92     13.32 o 
   1   2   1      877.47      892.97      6.41 o 
   2   2   1        0.00        0.70      1.27 o 
   3   2   1      110.44      115.38      3.39 o 
   4   2   1      339.30      360.49      9.12 o 
   5   2   1       86.60       88.07      6.06 o 
   6   2   1       10.34       13.70      5.59 o 
   7   2   1       98.35      102.23      7.70 o 
   8   2   1        0.59        5.15      4.00 o 
  -8   3   1       30.09       28.21      5.32 o 
  -7   3   1        2.41        5.17      4.27 o 
  -6   3   1       89.08       73.40      5.93 o 
  -5   3   1      467.91      476.68     16.83 o 
  -4   3   1       11.00       10.86      1.50 o 
  -3   3   1      922.99     1000.23      9.09 o 
  -2   3   1       10.32        7.93      1.24 o 
  -1   3   1      735.54      735.86     15.72 o 
   0   3   1     1268.87     1183.05      7.48 o 
   1   3   1      236.45      220.28      4.08 o 
   2   3   1       24.83       23.79      2.10 o 
   3   3   1      419.25      471.82     12.63 o 
   4   3   1       30.70       33.53      4.36 o 
   5   3   1        2.61        3.30      3.79 o 
   6   3   1       27.02       21.99      3.85 o 
   7   3   1       50.97       54.62      5.48 o 
   8   3   1       10.77       13.81      4.93 o 
  -8   4   1        1.09        2.81      3.24 o 
  -7   4   1       24.52       25.10      4.57 o 
  -6   4   1        0.22       -1.83      4.02 o 
  -5   4   1      189.54      196.07      7.70 o 
  -4   4   1       74.73       84.52      2.90 o 
  -3   4   1      147.97      173.06      4.57 o 
  -2   4   1       49.40       53.69      2.14 o 
  -1   4   1      646.75      609.97     15.95 o 
   0   4   1      244.97      207.37      3.18 o 
   1   4   1       13.77       20.17      1.95 o 
   2   4   1      597.39      645.38     17.03 o 
   3   4   1      334.60      348.79     12.17 o 
   4   4   1      494.64      485.55     12.05 o 
   5   4   1      428.44      420.19     11.92 o 
   6   4   1       95.69       87.93      6.64 o 
   7   4   1       75.60       80.21      6.75 o 
   8   4   1       22.66       15.89     11.63 o 
  -8   5   1        4.95       10.09      6.80 o 
  -7   5   1      220.34      245.05      8.86 o 
  -6   5   1       91.16       81.02      5.70 o 
  -5   5   1      195.15      191.37      5.48 o 
  -4   5   1        1.99        4.23      1.66 o 
  -3   5   1        7.08        4.83      1.82 o 
  -2   5   1      119.81      101.14      5.83 o 
  -1   5   1       66.31       67.08      3.40 o 
   0   5   1        3.76        3.04      2.02 o 
   1   5   1      382.30      368.46      7.06 o 
   2   5   1       98.35       88.30      4.71 o 
   3   5   1      148.14      153.51      6.73 o 
   4   5   1      144.57      136.26      6.43 o 
   5   5   1      309.75      306.09     10.53 o 
   6   5   1      105.30      102.76      7.23 o 
   7   5   1       52.43       67.23      6.67 o 
  -8   6   1       13.23       17.76      7.76 o 
  -7   6   1       41.79       39.33      4.94 o 
  -6   6   1       19.92       27.99      4.35 o 
  -5   6   1       49.23       39.05      2.67 o 
  -4   6   1        8.47        6.43      1.89 o 
  -3   6   1        0.40        1.80      1.69 o 
  -2   6   1      275.43      269.02      5.33 o 
  -1   6   1      318.34      341.29      7.85 o 
   0   6   1      533.71      566.65     16.18 o 
   1   6   1      162.02      167.99      7.00 o 
   2   6   1      758.93      786.31     14.69 o 
   3   6   1       56.07       57.14      7.47 o 
   4   6   1       24.78       27.59      6.06 o 
   5   6   1        5.46        7.28      3.86 o 
   6   6   1        0.16        0.88      3.53 o 
   7   6   1       35.07       32.09      6.76 o 
  -8   7   1      134.56      157.50     12.22 o 
  -7   7   1       51.52       60.69     10.35 o 
  -6   7   1        6.83        6.79      3.16 o 
  -5   7   1        6.83        4.33      1.83 o 
  -4   7   1        7.45        5.26      1.48 o 
  -3   7   1       13.48       11.56      1.48 o 
  -2   7   1      351.99      348.32     13.26 o 
  -1   7   1       45.59       51.67      5.68 o 
   0   7   1       12.86       14.03      1.84 o 
   1   7   1      202.25      203.02      8.60 o 
   2   7   1      373.71      390.57      9.46 o 
   3   7   1      335.11      318.75      9.66 o 
   4   7   1        0.03        3.70      4.48 o 
   5   7   1      105.03       97.27     11.69 o 
   6   7   1        0.57        0.99      3.49 o 
   7   7   1       65.46       73.59      6.81 o 
  -7   8   1       17.04       20.30      8.63 o 
  -6   8   1       17.93       12.00      7.79 o 
  -5   8   1       86.86       82.13     12.05 o 
  -4   8   1       47.31       43.53      5.17 o 
  -3   8   1      127.45      124.99      6.22 o 
  -2   8   1      113.40      113.29      3.89 o 
  -1   8   1       17.64       15.35      1.99 o 
   0   8   1      213.58      194.52     10.57 o 
   1   8   1        2.17        1.50      3.65 o 
   2   8   1      268.28      284.43      8.90 o 
   3   8   1        8.19        7.65      4.55 o 
   4   8   1      296.46      300.42     23.53 o 
   5   8   1        2.05        7.18      3.85 o 
   6   8   1        5.91        4.68      3.52 o 
  -7   9   1       10.23       20.25      8.46 o 
  -6   9   1        0.24        3.39      6.97 o 
  -5   9   1        6.54        7.41      3.93 o 
  -4   9   1       30.53       26.61      3.82 o 
  -3   9   1       73.82       71.15      2.89 o 
  -2   9   1       86.16       81.38      9.91 o 
  -1   9   1       15.05       14.14      2.22 o 
   0   9   1        0.89        3.49      3.90 o 
   1   9   1       13.08       10.23      5.31 o 
   2   9   1       87.54       94.62      9.52 o 
   3   9   1        0.14        2.59      3.81 o 
   4   9   1        2.90        6.44      3.85 o 
   5   9   1      237.24      266.49     10.91 o 
   6   9   1       31.17       26.83      6.39 o 
  -7  10   1       11.74        9.14      6.27 o 
  -6  10   1        0.07        3.49      7.82 o 
  -5  10   1       65.52       66.97     12.57 o 
  -4  10   1       22.25       20.13      4.11 o 
  -3  10   1        3.86        1.63      3.76 o 
  -2  10   1       70.70       75.13      4.74 o 
  -1  10   1       13.64       10.96      5.98 o 
   0  10   1      134.57      127.46      7.59 o 
   1  10   1       37.12       41.68      7.70 o 
   2  10   1      172.54      174.72      8.00 o 
   3  10   1        3.43        8.66      4.35 o 
   4  10   1       17.99       25.53      5.43 o 
   5  10   1      130.72      128.17      9.58 o 
  -6  11   1        1.01        3.89      8.13 o 
  -5  11   1        0.02        4.45      9.10 o 
  -4  11   1        0.46        4.81      3.52 o 
  -3  11   1       34.40       39.38      6.13 o 
  -2  11   1      219.11      233.36     15.77 o 
  -1  11   1       19.89       20.01      5.19 o 
   0  11   1       73.99       74.89      7.92 o 
   1  11   1      120.44      117.30      8.79 o 
   2  11   1       74.18       95.45      7.50 o 
   3  11   1       56.02       57.37      5.59 o 
   4  11   1      184.42      179.24      9.46 o 
  -5  12   1       36.64       47.94     13.31 o 
  -4  12   1        2.59        6.09      9.12 o 
  -3  12   1       41.18       45.09      7.26 o 
  -2  12   1        5.60        9.07      8.88 o 
  -1  12   1       25.11       19.30      7.59 o 
   0  12   1      225.72      219.21      8.63 o 
   1  12   1        0.93       -0.29      2.68 o 
   2  12   1        0.01        3.17      3.06 o 
   3  12   1        0.34       -1.01      5.57 o 
  -4  13   1       30.78       34.15      6.01 o 
  -3  13   1       19.09       28.22      6.23 o 
  -2  13   1        0.95        5.29      6.44 o 
  -1  13   1      107.60       93.50     12.07 o 
   0  13   1       32.92       38.71     10.55 o 
   1  13   1        0.16        6.02      6.75 o 
   2  13   1       71.83       70.85      8.59 o 
  -3  14   1       16.07       25.02      5.59 o 
  -2  14   1        0.59       -0.11      4.19 o 
  -1  14   1       51.74       61.01     12.02 o 
   0  14   1       24.72       30.09     10.65 o 
   1  14   1        3.60        6.00     10.14 o 
  -1 -14   2       64.70       76.67     10.44 o 
   0 -14   2       45.36       42.00     10.81 o 
   1 -14   2        6.05        8.46      5.18 o 
   2 -14   2       10.74        7.26      5.07 o 
  -3 -13   2       67.98       75.30      6.73 o 
  -2 -13   2       86.85       84.96     11.35 o 
  -1 -13   2       51.77       49.64      9.87 o 
   0 -13   2       48.67       57.54      7.87 o 
   1 -13   2        8.00        7.81      5.36 o 
   2 -13   2       87.02       92.48      8.44 o 
   3 -13   2        2.93        1.89      3.78 o 
   4 -13   2       11.14       10.98      3.86 o 
  -4 -12   2        8.04       11.42      4.57 o 
  -3 -12   2        5.59        3.07      3.39 o 
  -2 -12   2        5.12        4.96      5.82 o 
  -1 -12   2      114.13      109.93     15.33 o 
   0 -12   2       37.50       40.29      7.16 o 
   1 -12   2      302.03      350.20     41.02 o 
   2 -12   2       35.61       39.97      6.66 o 
   3 -12   2        1.39        4.31      5.09 o 
   4 -12   2        0.18        2.12      4.42 o 
   5 -12   2       10.00        5.66      2.61 o 
  -5 -11   2      143.98      156.68      9.64 o 
  -4 -11   2        4.98        3.96      3.71 o 
  -3 -11   2        0.09        3.93      3.62 o 
  -2 -11   2       87.17       90.22      6.50 o 
  -1 -11   2      305.45      320.46     18.46 o 
   0 -11   2      131.15      158.83     12.34 o 
   1 -11   2       12.90       14.14      6.58 o 
   2 -11   2      112.18      104.34      9.35 o 
   3 -11   2      166.60      169.40     10.22 o 
   4 -11   2        7.07        9.65      4.76 o 
   5 -11   2        7.26        6.65      8.81 o 
   6 -11   2       16.39       18.10      8.64 o 
  -5 -10   2        0.08        5.83      4.09 o 
  -4 -10   2        6.26        7.53      4.62 o 
  -3 -10   2       17.63       25.84      5.01 o 
  -2 -10   2      175.73      190.56      8.26 o 
  -1 -10   2        3.15        0.15      3.56 o 
   0 -10   2      221.67      226.60     14.35 o 
   1 -10   2      177.61      171.50     15.79 o 
   2 -10   2       98.50      102.26      8.31 o 
   3 -10   2       46.30       44.48      6.30 o 
   4 -10   2       45.35       40.19      4.94 o 
   5 -10   2        0.05        1.73      3.38 o 
   6 -10   2        0.17       -0.03      5.23 o 
  -6  -9   2      142.21      148.16      9.05 o 
  -5  -9   2       24.20       23.01      4.83 o 
  -4  -9   2       16.30       17.13      4.41 o 
  -3  -9   2        0.00        2.56      3.69 o 
  -2  -9   2       33.22       40.02      4.97 o 
  -1  -9   2       51.38       60.13      6.09 o 
   0  -9   2      198.83      179.49      6.50 o 
   1  -9   2      510.98      527.67     16.10 o 
   2  -9   2        4.27        3.97      6.64 o 
   3  -9   2      758.89      742.36     16.13 o 
   4  -9   2      128.03      121.00      7.15 o 
   5  -9   2       42.53       41.12      3.98 o 
   6  -9   2        0.05       -0.03      1.69 o 
   7  -9   2       39.49       36.75      9.19 o 
  -6  -8   2      111.36       96.56      9.85 o 
  -5  -8   2        4.55        3.89      4.03 o 
  -4  -8   2        0.02        0.53      3.67 o 
  -3  -8   2      154.11      132.14      8.42 o 
  -2  -8   2       33.62       31.48      5.80 o 
  -1  -8   2      195.83      200.29     15.53 o 
   0  -8   2        0.07        1.36      2.46 o 
   1  -8   2       82.51       82.55      3.71 o 
   2  -8   2        5.16        3.95      4.62 o 
   3  -8   2        9.96       16.42      5.72 o 
   4  -8   2      137.99      135.78      6.90 o 
   5  -8   2       10.55       13.67      3.39 o 
   6  -8   2        2.02        3.26      3.08 o 
   7  -8   2       18.07       15.44      6.63 o 
  -7  -7   2       45.77       43.13      6.59 o 
  -6  -7   2        1.05        0.23      3.90 o 
  -5  -7   2        0.97        1.37      3.68 o 
  -4  -7   2       69.85       50.79      5.66 o 
  -3  -7   2        4.39        4.34      4.22 o 
  -2  -7   2       34.69       35.67      5.85 o 
  -1  -7   2       90.88      110.23     10.16 o 
   0  -7   2       42.24       45.11      3.57 o 
   1  -7   2        4.82        6.84      0.81 o 
   2  -7   2        8.79       12.35      4.33 o 
   3  -7   2      182.27      169.24      7.20 o 
   4  -7   2      921.35      865.04     18.44 o 
   5  -7   2       11.56        8.74      2.74 o 
   6  -7   2      115.05      115.85     12.27 o 
   7  -7   2        2.49        3.82      6.50 o 
  -7  -6   2        0.23        3.43      4.07 o 
  -6  -6   2      144.45      132.57      8.20 o 
  -5  -6   2      168.89      158.92      8.41 o 
  -4  -6   2      119.02      106.05      8.91 o 
  -3  -6   2        0.00        8.39      5.59 o 
  -2  -6   2      232.85      226.38      7.78 o 
  -1  -6   2      278.30      275.89     12.54 o 
   0  -6   2        1.91        1.55      1.78 o 
   1  -6   2      185.59      181.71      5.29 o 
   2  -6   2       77.59       68.74      5.55 o 
   3  -6   2       77.86       70.10      6.09 o 
   4  -6   2        0.09        1.13      0.90 o 
   5  -6   2        0.00        1.73      1.73 o 
   6  -6   2       93.06       92.43      8.92 o 
   7  -6   2       75.91       72.54      7.77 o 
   8  -6   2        3.54        6.44      6.24 o 
  -8  -5   2        1.30        1.62      3.64 o 
  -7  -5   2        9.42        9.81      4.17 o 
  -6  -5   2        0.10        1.91      3.68 o 
  -5  -5   2      150.86      150.03      8.04 o 
  -4  -5   2       87.37       86.19      8.13 o 
  -3  -5   2       11.30       19.55      4.83 o 
  -2  -5   2        2.06        1.13      4.82 o 
  -1  -5   2       34.93       29.89      2.55 o 
   0  -5   2      250.52      236.50      5.57 o 
   1  -5   2     1873.47     2102.08     48.70 o 
   2  -5   2       25.52       15.05      4.40 o 
   3  -5   2      369.59      353.48      4.77 o 
   4  -5   2      210.61      205.42      3.60 o 
   5  -5   2      115.28      113.36      4.69 o 
   6  -5   2       73.32       68.20      3.71 o 
   7  -5   2        0.16        2.25      4.11 o 
   8  -5   2      115.80      126.59     11.05 o 
  -8  -4   2       90.11       82.90      8.34 o 
  -7  -4   2       18.09       14.21      5.42 o 
  -6  -4   2      742.80      756.37     23.15 o 
  -5  -4   2      596.46      597.86     14.85 o 
  -4  -4   2      870.85      930.56     17.25 o 
  -3  -4   2       20.31       19.35      3.71 o 
  -2  -4   2     1921.97     2076.03     21.67 o 
  -1  -4   2     1132.60     1167.47     12.38 o 
   0  -4   2        4.56        4.37      1.70 o 
   1  -4   2       44.36       42.94      2.52 o 
   2  -4   2      519.63      593.44      9.26 o 
   3  -4   2      330.73      294.97      3.52 o 
   4  -4   2        8.41        5.27      2.28 o 
   5  -4   2       51.12       40.82      3.87 o 
   6  -4   2      110.85      102.06      8.58 o 
   7  -4   2        0.15        0.30      3.01 o 
   8  -4   2       10.16       13.14      7.47 o 
  -8  -3   2        9.68       10.43      3.88 o 
  -7  -3   2        1.19        2.85      4.01 o 
  -6  -3   2        0.00        0.15      7.36 o 
  -5  -3   2       75.62       84.74      7.41 o 
  -4  -3   2       42.92       45.80      5.45 o 
  -3  -3   2       93.02      110.07      8.11 o 
  -2  -3   2     2378.77     2462.84     49.74 o 
  -1  -3   2      259.56      234.90      3.69 o 
   0  -3   2     1008.62     1050.60     16.66 o 
   1  -3   2     1086.86     1086.35      3.81 o 
   2  -3   2      377.23      395.75      3.00 o 
   3  -3   2      169.56      151.97      2.36 o 
   4  -3   2      816.43      828.89     19.52 o 
   5  -3   2       15.10       16.64      3.89 o 
   6  -3   2      714.74      710.74     19.43 o 
   7  -3   2       13.29       15.79      3.69 o 
   8  -3   2        0.59        1.10      3.02 o 
  -8  -2   2       40.14       39.08      6.64 o 
  -7  -2   2       19.47       19.75      8.22 o 
  -6  -2   2       11.19       13.54      9.36 o 
  -5  -2   2        1.38        2.21      4.22 o 
  -4  -2   2      117.80      118.25      6.21 o 
  -3  -2   2      769.58      721.37     52.38 o 
  -2  -2   2     3849.88     3966.86     27.36 o 
  -1  -2   2    16469.10    16807.47    235.71 o 
   0  -2   2     1830.05     1807.58     13.17 o 
   1  -2   2      432.70      410.91      4.13 o 
   2  -2   2       28.55       20.78      1.24 o 
   3  -2   2      330.74      326.86      6.34 o 
   4  -2   2      146.21      137.66     10.24 o 
   5  -2   2      374.91      363.05      8.37 o 
   6  -2   2        6.75        6.16      2.47 o 
   7  -2   2       88.92       75.45      8.40 o 
   8  -2   2      106.90       99.88      6.71 o 
  -8  -1   2       53.15       50.42      6.26 o 
  -7  -1   2      289.17      302.62     13.12 o 
  -6  -1   2      276.11      247.25     15.99 o 
  -5  -1   2       60.19       58.14      6.18 o 
  -4  -1   2      364.31      385.60      9.49 o 
  -3  -1   2     1672.71     1772.40     16.05 o 
  -2  -1   2       59.18       52.25      2.29 o 
  -1  -1   2     2984.23     3207.55     19.01 o 
   0  -1   2        5.29        6.03      1.22 o 
   1  -1   2      160.44      132.70      1.78 o 
   2  -1   2      346.64      343.52      3.53 o 
   3  -1   2      620.43      666.38      8.98 o 
   4  -1   2      123.38      123.66      5.07 o 
   5  -1   2      219.65      223.00      7.13 o 
   6  -1   2       55.32       59.57      4.74 o 
   7  -1   2        0.87        3.41      3.53 o 
   8  -1   2        0.47       -0.19      4.06 o 
  -8   0   2        6.69        5.13      5.06 o 
  -7   0   2      266.50      289.50     12.05 o 
  -6   0   2      200.49      182.56     13.55 o 
  -5   0   2       22.56       19.48      5.68 o 
  -4   0   2      213.18      218.78      7.22 o 
  -3   0   2      199.49      231.67      4.30 o 
  -2   0   2      129.40      125.43      5.50 o 
  -1   0   2      245.83      231.38      5.91 o 
   0   0   2        0.10        1.06      1.13 o 
   1   0   2      202.25      203.89      2.48 o 
   2   0   2        2.30        0.43      0.92 o 
   3   0   2      839.79      849.47      7.61 o 
   4   0   2       50.00       60.77      5.22 o 
   5   0   2       20.65       20.47      3.83 o 
   6   0   2        1.64        1.60      3.25 o 
   7   0   2        1.23        1.13      3.23 o 
   8   0   2       30.61       33.26      8.95 o 
  -8   1   2       33.99       30.87      5.76 o 
  -7   1   2       52.56       61.79      7.91 o 
  -6   1   2        0.49        9.50      9.94 o 
  -5   1   2        7.41        8.84      1.52 o 
  -4   1   2     2456.89     2812.95     72.34 o 
  -3   1   2        2.31        4.76      1.33 o 
  -2   1   2       33.76       30.51      3.39 o 
  -1   1   2      143.32      137.74      2.92 o 
   0   1   2     1959.82     1917.12     14.15 o 
   1   1   2     2149.45     2164.27      7.11 o 
   2   1   2      392.85      415.89      5.19 o 
   3   1   2       57.24       63.63      2.54 o 
   4   1   2      470.74      467.79     28.73 o 
   5   1   2      206.35      197.85      8.80 o 
   6   1   2        1.02        1.27      2.74 o 
   7   1   2       58.77       57.63      5.65 o 
   8   1   2        0.38        0.96      1.80 o 
  -8   2   2       82.50       77.26      8.80 o 
  -7   2   2      203.87      191.24      9.05 o 
  -6   2   2       49.52       48.47      8.73 o 
  -5   2   2        9.65        8.95      1.44 o 
  -4   2   2      409.25      409.83     13.85 o 
  -3   2   2      817.09      841.19     18.01 o 
  -1   2   2     1734.17     1696.96     14.52 o 
   0   2   2     2198.65     2162.60     21.78 o 
   1   2   2      826.60      773.66     10.29 o 
   2   2   2      387.04      372.61      6.38 o 
   3   2   2       58.41       52.02      2.71 o 
   4   2   2      116.53      129.62      5.67 o 
   5   2   2        1.35        3.42      2.85 o 
   6   2   2      242.93      248.20     10.46 o 
   7   2   2      120.84      129.32      7.55 o 
   8   2   2       18.24       27.05      4.94 o 
  -8   3   2       65.57       68.21      9.89 o 
  -7   3   2       34.20       37.08      5.91 o 
  -6   3   2      115.37      103.63      9.26 o 
  -5   3   2        2.64        6.91      4.28 o 
  -4   3   2        1.57        1.47      2.99 o 
  -3   3   2      966.21     1074.42      8.15 o 
  -1   3   2      305.55      302.66      4.19 o 
   0   3   2      430.25      432.91      8.85 o 
   1   3   2      523.54      526.20      4.92 o 
   2   3   2      150.94      146.15      3.76 o 
   3   3   2       31.26       42.32      4.09 o 
   4   3   2       29.69       28.50      4.51 o 
   5   3   2       11.07       11.41      4.08 o 
   6   3   2      319.54      307.04     11.42 o 
   7   3   2       95.45       93.08      6.85 o 
   8   3   2       43.64       46.04      7.30 o 
  -8   4   2        8.53        9.34      7.59 o 
  -7   4   2       21.41       18.04      4.44 o 
  -6   4   2        9.06        7.44      5.80 o 
  -5   4   2      266.88      254.70      8.52 o 
  -4   4   2      735.52      742.84      9.91 o 
  -3   4   2      263.42      304.76      8.41 o 
  -2   4   2       57.29       48.81      5.29 o 
  -1   4   2      176.30      174.55      4.75 o 
   0   4   2      803.20      790.03      6.23 o 
   1   4   2      124.22      104.93      3.23 o 
   2   4   2       21.34       27.54      2.72 o 
   3   4   2        3.48        5.31      2.98 o 
   4   4   2      121.09      114.37      6.63 o 
   5   4   2       28.68       29.58      4.24 o 
   6   4   2        2.25        6.82      3.91 o 
   7   4   2      236.61      258.21     10.98 o 
  -8   5   2        1.20        2.10      3.54 o 
  -7   5   2       30.64       39.48      6.11 o 
  -6   5   2       29.62       24.66      5.08 o 
  -5   5   2        1.97        4.95      1.28 o 
  -4   5   2      165.67      162.47      4.00 o 
  -3   5   2      267.36      240.13      9.83 o 
  -2   5   2       77.78       60.92      3.11 o 
  -1   5   2      607.64      600.68     13.99 o 
   0   5   2       17.57       15.92      2.21 o 
   1   5   2        0.38        1.87      3.01 o 
   2   5   2      586.19      564.42      9.40 o 
   3   5   2       54.62       48.08      5.79 o 
   4   5   2      228.64      233.13      8.08 o 
   5   5   2      157.90      137.43     25.50 o 
   6   5   2       77.26       71.12      5.94 o 
   7   5   2        5.72        8.40      4.16 o 
  -8   6   2       55.80       57.82     12.33 o 
  -7   6   2       10.30       13.16     10.52 o 
  -6   6   2       25.89       33.90      5.16 o 
  -5   6   2      162.13      148.76      3.70 o 
  -4   6   2        9.30       13.38      1.64 o 
  -3   6   2       18.77       17.80      1.77 o 
  -2   6   2      154.96      149.89      5.19 o 
  -1   6   2      168.45      171.19      4.30 o 
   0   6   2      267.23      282.41      7.26 o 
   1   6   2      119.23      125.29      5.62 o 
   2   6   2      107.28      111.62      7.73 o 
   3   6   2      243.73      226.91      7.62 o 
   4   6   2      159.73      156.04      7.43 o 
   5   6   2      148.31      147.61      7.44 o 
   6   6   2       52.99       59.62      6.27 o 
   7   6   2       41.21       41.26      9.35 o 
  -8   7   2        0.98        5.35      6.38 o 
  -7   7   2       17.14       37.59      7.64 o 
  -6   7   2        0.93        6.59      3.17 o 
  -5   7   2        0.44        1.75      1.32 o 
  -4   7   2        0.43        2.55      1.57 o 
  -3   7   2       19.97       21.61      2.93 o 
  -2   7   2       87.31       81.22      3.09 o 
  -1   7   2       74.25       62.90      4.57 o 
   0   7   2      985.92     1063.60     19.14 o 
   1   7   2        0.18        3.10      4.26 o 
   2   7   2       74.64       75.11      6.91 o 
   3   7   2      127.14      121.20      8.66 o 
   4   7   2        0.29        1.78      3.50 o 
   5   7   2       38.65       42.66      5.56 o 
   6   7   2        0.10        3.04      3.88 o 
  -7   8   2       36.91       44.12     10.83 o 
  -6   8   2      166.97      180.45     13.96 o 
  -5   8   2        4.51        6.02      1.93 o 
  -4   8   2       66.94       55.93      3.31 o 
  -3   8   2       71.38       66.74      5.60 o 
  -2   8   2       43.47       41.95      2.85 o 
  -1   8   2        8.96       11.40      2.48 o 
   0   8   2       79.40       79.68      5.13 o 
   1   8   2      180.65      161.79      9.09 o 
   2   8   2       63.92       53.49      5.15 o 
   3   8   2        5.11        5.45      3.81 o 
   4   8   2       75.40       82.60     14.64 o 
   5   8   2      209.60      210.75      9.56 o 
   6   8   2        2.64        4.30      4.13 o 
  -7   9   2        3.39        0.60      7.59 o 
  -6   9   2       38.65       47.37      8.83 o 
  -5   9   2       35.48       41.56      7.35 o 
  -4   9   2        5.86        6.85      1.86 o 
  -3   9   2      447.44      406.52     16.05 o 
  -2   9   2      291.62      284.49      8.59 o 
  -1   9   2       28.67       24.64      3.68 o 
   0   9   2       53.00       45.77      5.55 o 
   1   9   2       75.68       85.50      6.01 o 
   2   9   2        0.03        1.50      3.31 o 
   3   9   2      175.40      174.43      8.54 o 
   4   9   2      220.42      214.80      9.55 o 
   5   9   2      186.40      190.31      9.59 o 
  -7  10   2        0.57        4.52      7.14 o 
  -6  10   2        0.53        0.32      8.01 o 
  -5  10   2        6.29        6.58      8.57 o 
  -4  10   2       95.72       90.91      7.48 o 
  -3  10   2      138.89      129.92     10.48 o 
  -2  10   2        3.58        2.33      2.36 o 
  -1  10   2      546.82      572.70     24.16 o 
   0  10   2       77.35       75.28      8.33 o 
   1  10   2       21.41       15.87      5.81 o 
   2  10   2        0.05        2.80      3.14 o 
   3  10   2       11.51       12.31      3.99 o 
   4  10   2       12.16       10.30      3.78 o 
   5  10   2       32.18       29.82      5.63 o 
  -6  11   2        7.58        9.87      8.56 o 
  -5  11   2       45.56       42.53      9.50 o 
  -4  11   2        1.95        0.70      8.71 o 
  -3  11   2      187.61      176.03     16.61 o 
  -2  11   2      101.27       99.16     10.52 o 
  -1  11   2      110.54      104.77      5.74 o 
   0  11   2       34.19       36.75      9.61 o 
   1  11   2        6.66        5.82      4.03 o 
   2  11   2       23.59       30.00      7.04 o 
   3  11   2        0.49        2.86      3.82 o 
   4  11   2        4.58        4.78      3.63 o 
  -5  12   2       13.91       12.41      7.94 o 
  -4  12   2       16.98       28.29      7.22 o 
  -3  12   2       27.40       26.39      7.26 o 
  -2  12   2        6.09       13.13     11.06 o 
  -1  12   2      110.23      121.73     13.52 o 
   0  12   2        3.79        4.47      8.17 o 
   1  12   2      112.84       89.53     24.62 o 
   2  12   2       11.92       12.31      4.30 o 
   3  12   2        3.79        5.61      3.47 o 
  -4  13   2       48.01       38.82      4.89 o 
  -3  13   2        9.08       15.18      5.28 o 
  -2  13   2        0.01        5.34      8.73 o 
  -1  13   2        5.83        4.71      8.11 o 
   0  13   2      128.60      151.62     14.59 o 
   1  13   2        3.67       12.53      6.12 o 
   2  13   2        0.05        2.16      3.12 o 
  -3  14   2       57.24       66.01     12.63 o 
  -2  14   2       53.40       45.33      9.07 o 
  -1  14   2        5.61        3.55      8.76 o 
   0  14   2        5.94        7.79      8.32 o 
  -1 -14   3        0.67        0.71      4.27 o 
   0 -14   3        4.07        9.24      5.10 o 
   1 -14   3        0.30        2.53      4.52 o 
   2 -14   3        6.46        7.85      4.54 o 
  -3 -13   3        2.10        3.70      5.05 o 
  -2 -13   3       45.85       64.27     10.16 o 
  -1 -13   3        0.73        7.25      5.50 o 
   0 -13   3       44.04       61.22     10.76 o 
   1 -13   3       15.81       24.57      6.54 o 
   2 -13   3       51.75       52.35      6.25 o 
   3 -13   3        3.57        7.86      3.93 o 
   4 -13   3        0.34        1.50      3.18 o 
  -4 -12   3        1.64        3.94      3.86 o 
  -3 -12   3        7.81       10.31      6.75 o 
  -2 -12   3       80.00       82.83     12.38 o 
  -1 -12   3      186.15      190.94      9.95 o 
   0 -12   3        0.72        4.89      5.18 o 
   1 -12   3      362.77      368.86     13.67 o 
   2 -12   3       74.78       82.30      8.30 o 
   3 -12   3        6.22       13.97      5.40 o 
   4 -12   3        2.89        9.61     10.42 o 
   5 -12   3       10.86       11.81      3.77 o 
  -5 -11   3        8.43       11.67      4.49 o 
  -4 -11   3        7.21        3.64      6.39 o 
  -3 -11   3        2.39        2.01      3.53 o 
  -2 -11   3       44.79       52.27      5.21 o 
  -1 -11   3       53.79       55.35      7.82 o 
   0 -11   3       77.08       92.64      7.98 o 
   1 -11   3        2.67        6.82      8.93 o 
   2 -11   3       11.24        7.62      4.81 o 
   3 -11   3      109.53      103.95      7.50 o 
   4 -11   3       98.41      101.05      7.22 o 
   5 -11   3        1.20        0.53      6.10 o 
  -5 -10   3       26.37       33.61      5.94 o 
  -4 -10   3       18.10       20.96      4.69 o 
  -3 -10   3       63.98       64.38      6.57 o 
  -2 -10   3      144.60      124.77      6.25 o 
  -1 -10   3      111.12      103.59      6.47 o 
   0 -10   3      344.89      336.98      8.31 o 
   1 -10   3       42.51       45.26      7.11 o 
   2 -10   3      276.29      274.51     10.91 o 
   3 -10   3      174.53      170.69     18.17 o 
   4 -10   3        0.20        4.39      3.64 o 
   5 -10   3        2.55        2.85      2.91 o 
  -6  -9   3       77.09       76.38      7.96 o 
  -5  -9   3        0.81       -0.17      3.92 o 
  -4  -9   3        8.18        3.72      3.63 o 
  -3  -9   3        2.93        5.96      4.37 o 
  -2  -9   3      287.74      298.11      9.92 o 
  -1  -9   3       11.73       12.61      4.09 o 
   0  -9   3       17.32       16.06      3.07 o 
   1  -9   3      169.31      155.07      7.75 o 
   2  -9   3      431.42      427.44     13.10 o 
   3  -9   3        3.28        3.76      5.11 o 
   4  -9   3      103.82       99.45      6.29 o 
   5  -9   3       16.40       13.20      4.19 o 
   6  -9   3      138.01      133.22      7.69 o 
  -6  -8   3        6.52        9.69      4.57 o 
  -5  -8   3       45.82       47.88      6.41 o 
  -4  -8   3        7.11        5.75      4.66 o 
  -3  -8   3       27.53       30.21      5.71 o 
  -2  -8   3        0.94        2.51      4.07 o 
  -1  -8   3      368.07      368.22     15.85 o 
   0  -8   3      778.39      767.27     16.53 o 
   1  -8   3      512.83      499.05     12.30 o 
   2  -8   3       12.33       12.77      5.10 o 
   3  -8   3      286.94      271.67      9.52 o 
   4  -8   3       14.57       12.43      3.87 o 
   5  -8   3       65.43       71.10      5.63 o 
   6  -8   3       15.38       16.65      5.67 o 
   7  -8   3        4.27        3.24      5.61 o 
  -7  -7   3        4.59        7.63      4.07 o 
  -6  -7   3      212.38      209.86      9.75 o 
  -5  -7   3        1.95        5.44      6.14 o 
  -4  -7   3       13.55       14.55      5.53 o 
  -3  -7   3        6.35        8.15      5.09 o 
  -2  -7   3        0.47        0.59      4.00 o 
  -1  -7   3        9.81        7.54      3.10 o 
   0  -7   3       43.51       53.00      3.03 o 
   1  -7   3       56.91       50.09      1.59 o 
   2  -7   3      783.14      867.08     18.09 o 
   3  -7   3       43.22       43.88      4.27 o 
   4  -7   3       57.04       53.44      7.76 o 
   5  -7   3       74.37       77.33      5.39 o 
   6  -7   3        0.01        1.52      3.61 o 
   7  -7   3       59.58       66.47      8.22 o 
  -7  -6   3        1.45        0.39      3.79 o 
  -6  -6   3        2.51        5.82      4.98 o 
  -5  -6   3      303.59      307.05     18.26 o 
  -4  -6   3        0.99        4.61      4.97 o 
  -3  -6   3      567.78      541.10     32.82 o 
  -2  -6   3       49.33       46.41      4.63 o 
  -1  -6   3       11.15       12.11      2.69 o 
   0  -6   3      492.78      512.91     16.27 o 
   1  -6   3       13.66       15.76      1.32 o 
   2  -6   3       13.02        8.80      4.62 o 
   3  -6   3       90.51       87.65      5.28 o 
   4  -6   3       50.74       46.70      1.79 o 
   5  -6   3        6.28        8.15      2.80 o 
   6  -6   3       49.30       56.91      4.20 o 
   7  -6   3        0.00        2.76      5.23 o 
  -8  -5   3        4.42        4.14      3.99 o 
  -7  -5   3       34.50       28.48      5.55 o 
  -6  -5   3        0.28        0.30      3.82 o 
  -5  -5   3       78.15       71.33      6.57 o 
  -4  -5   3      248.43      252.67     11.58 o 
  -3  -5   3      622.42      652.05     13.63 o 
  -2  -5   3      117.49      121.41      5.54 o 
  -1  -5   3      416.20      400.01      7.53 o 
   0  -5   3      284.39      308.57     18.02 o 
   1  -5   3       83.32       89.12      2.10 o 
   2  -5   3      149.70      142.64      4.38 o 
   3  -5   3        1.48        1.58      1.05 o 
   4  -5   3        6.96        7.63      1.52 o 
   5  -5   3      109.87       94.25      3.91 o 
   6  -5   3       30.63       29.02      2.76 o 
   7  -5   3        1.65       -0.24      3.51 o 
  -8  -4   3       33.28       29.95      8.55 o 
  -7  -4   3       24.79       21.74      6.06 o 
  -6  -4   3        1.57        1.45      3.72 o 
  -5  -4   3      296.22      287.73     10.69 o 
  -4  -4   3      378.88      355.21      9.80 o 
  -3  -4   3       11.93        9.46      5.31 o 
  -2  -4   3      300.95      300.33      7.37 o 
  -1  -4   3     1761.14     1825.96     19.20 o 
   0  -4   3       58.14       57.56      1.81 o 
   1  -4   3      647.94      683.11      4.12 o 
   2  -4   3     2719.80     3050.39     25.53 o 
   3  -4   3      210.86      190.99      2.75 o 
   4  -4   3        0.00        1.56      1.17 o 
   5  -4   3      266.11      256.03      6.28 o 
   6  -4   3       14.78       14.05      4.91 o 
   7  -4   3        3.92        3.97      3.30 o 
  -8  -3   3        3.29        5.52      4.03 o 
  -7  -3   3       94.29       92.76      7.68 o 
  -6  -3   3        4.53        2.93      3.89 o 
  -5  -3   3      377.00      386.08     11.80 o 
  -4  -3   3        0.01        0.47      3.53 o 
  -3  -3   3        0.00        1.25      3.89 o 
  -2  -3   3      768.63      752.78      7.92 o 
  -1  -3   3      417.78      419.50      7.12 o 
   0  -3   3       94.43       82.11      1.98 o 
   1  -3   3     3266.71     3490.00     17.73 o 
   2  -3   3      882.98      957.61      5.17 o 
   3  -3   3      313.66      309.48      5.85 o 
   4  -3   3       15.24       20.75      2.72 o 
   5  -3   3      639.74      637.95     12.73 o 
   6  -3   3       72.30       76.90      4.64 o 
   7  -3   3       68.44       78.62      5.15 o 
   8  -3   3       11.08       13.28      6.29 o 
  -8  -2   3       67.99       72.88      7.99 o 
  -7  -2   3        5.25        6.27      4.23 o 
  -6  -2   3       62.27       56.99      6.63 o 
  -5  -2   3      196.95      181.43      8.80 o 
  -4  -2   3       12.36        9.89      4.16 o 
  -3  -2   3      131.54      115.34      5.18 o 
  -2  -2   3     1504.68     1478.53     21.05 o 
  -1  -2   3      212.56      218.34      5.37 o 
   0  -2   3        0.07       -0.06      1.30 o 
   1  -2   3      412.45      391.68      3.10 o 
   2  -2   3      950.54      987.53     12.01 o 
   3  -2   3      185.42      198.00      3.26 o 
   4  -2   3       21.46       15.28      2.04 o 
   5  -2   3      283.88      260.00      6.89 o 
   6  -2   3        0.85        2.29      2.59 o 
   7  -2   3        3.31        5.53      2.72 o 
   8  -2   3       27.14       23.13      6.31 o 
  -8  -1   3        0.90       -1.99      4.19 o 
  -7  -1   3       10.51        6.68      7.30 o 
  -6  -1   3       49.48       43.50      6.71 o 
  -5  -1   3        6.33        3.79      4.19 o 
  -4  -1   3      201.03      202.96      6.83 o 
  -3  -1   3       76.04       84.58      5.07 o 
  -2  -1   3      612.99      659.73     14.15 o 
  -1  -1   3     7237.65     7490.69     30.25 o 
   0  -1   3       76.11       58.81      1.98 o 
   1  -1   3       50.03       35.96      0.99 o 
   2  -1   3      273.32      301.53      3.35 o 
   3  -1   3       85.93       84.70      2.29 o 
   4  -1   3       37.78       32.73      2.50 o 
   5  -1   3       12.21       10.68      4.03 o 
   6  -1   3        9.87        8.30      3.73 o 
   7  -1   3        4.40        9.89      7.04 o 
   8  -1   3        0.91        3.97      5.06 o 
  -8   0   3       56.18       53.51      9.61 o 
  -7   0   3      361.30      321.72     17.80 o 
  -6   0   3       45.04       39.14      5.96 o 
  -5   0   3        9.02        9.36      3.92 o 
  -4   0   3      170.34      192.66      7.02 o 
  -3   0   3      319.24      315.37      7.02 o 
  -2   0   3     1645.44     1771.05     19.69 o 
  -1   0   3     1456.57     1446.52      7.59 o 
   0   0   3     1758.08     1686.97     13.07 o 
   1   0   3      632.57      560.32      5.76 o 
   2   0   3     1221.82     1303.43     11.37 o 
   3   0   3       12.94       12.34      1.91 o 
   4   0   3      123.93      116.94      3.71 o 
   5   0   3       13.72       16.59      4.94 o 
   6   0   3      264.29      257.42      9.55 o 
   7   0   3        9.93       14.56      8.03 o 
   8   0   3       42.31       43.30      7.93 o 
  -8   1   3       49.89       61.97      8.57 o 
  -7   1   3      141.14      145.57     12.56 o 
  -6   1   3       10.73       13.08      7.76 o 
  -5   1   3       54.22       51.29      3.91 o 
  -4   1   3      102.60      101.35      2.49 o 
  -3   1   3       68.64       68.07      5.11 o 
  -2   1   3      982.83     1005.70      9.98 o 
  -1   1   3     1970.20     1864.61     12.02 o 
   0   1   3      200.85      183.87      3.45 o 
   1   1   3     1276.99     1267.28     13.33 o 
   2   1   3       32.58       37.16      1.56 o 
   3   1   3      217.80      226.18      3.98 o 
   4   1   3      234.33      230.63      6.93 o 
   5   1   3       97.20       82.53      4.56 o 
   6   1   3       83.58       79.48      8.62 o 
   7   1   3        1.16        4.09      6.02 o 
   8   1   3       12.84       11.34      6.02 o 
  -8   2   3       24.39       20.45      4.38 o 
  -7   2   3       39.22       43.18      6.89 o 
  -6   2   3       33.65       40.12      5.27 o 
  -5   2   3       71.27       79.23      8.28 o 
  -4   2   3      173.47      166.63      6.93 o 
  -3   2   3     1842.13     2033.27     50.63 o 
  -2   2   3     2132.72     2158.37     21.33 o 
  -1   2   3      186.25      200.11      5.67 o 
   0   2   3        8.82        9.34      1.62 o 
   1   2   3      353.07      348.72      3.65 o 
   2   2   3       66.08       64.88      2.41 o 
   3   2   3      112.75      110.03      3.27 o 
   4   2   3       80.90       76.00      5.46 o 
   5   2   3       79.10       82.03      4.72 o 
   6   2   3      219.04      210.70      8.54 o 
   7   2   3        1.70        3.67      6.41 o 
  -8   3   3       37.33       35.75      7.49 o 
  -7   3   3        1.98        0.65      5.46 o 
  -6   3   3        2.20        6.55      4.76 o 
  -5   3   3        0.67        1.38      3.96 o 
  -4   3   3      148.44      161.20      6.71 o 
  -3   3   3      144.02      132.25      1.51 o 
  -2   3   3     1261.77     1285.34      8.43 o 
  -1   3   3     1394.81     1487.35     14.43 o 
   0   3   3       49.84       57.29      2.25 o 
   1   3   3     1919.85     2069.61     12.30 o 
   2   3   3      152.89      149.71      3.79 o 
   3   3   3      124.87      123.38      8.62 o 
   4   3   3       16.59       18.96      3.59 o 
   5   3   3      271.46      253.61     11.22 o 
   6   3   3       20.60       16.94      3.35 o 
   7   3   3        0.01        1.84      7.07 o 
  -8   4   3        0.15        2.17      3.77 o 
  -7   4   3      199.91      201.73      9.27 o 
  -6   4   3        4.37        2.27      4.25 o 
  -5   4   3        3.84        5.02      4.24 o 
  -4   4   3        9.79        9.88      4.30 o 
  -3   4   3      209.46      227.37      4.59 o 
  -2   4   3      448.22      447.09     11.19 o 
  -1   4   3        0.03       -1.51      1.77 o 
   0   4   3       28.49       31.76      2.07 o 
   1   4   3      276.40      271.41      7.12 o 
   2   4   3      120.54      122.70      6.11 o 
   3   4   3        1.16        3.72      2.81 o 
   4   4   3        3.25        5.52      2.62 o 
   5   4   3       62.04       63.79      5.62 o 
   6   4   3        2.67        3.03      2.67 o 
   7   4   3       10.13        9.59      3.43 o 
  -8   5   3        9.52        9.12      4.84 o 
  -7   5   3       83.08       93.85     12.62 o 
  -6   5   3        4.78        5.35      5.04 o 
  -5   5   3       17.70       11.60      4.14 o 
  -4   5   3       42.19       39.09      3.02 o 
  -3   5   3      201.87      198.29      7.58 o 
  -2   5   3        0.99        2.15      2.38 o 
  -1   5   3      489.33      512.31     14.03 o 
   0   5   3      226.90      268.10      7.01 o 
   1   5   3      991.41     1024.47     59.96 o 
   2   5   3       72.79       69.84      4.62 o 
   3   5   3      457.98      429.82     10.03 o 
   4   5   3       84.30       90.73      6.85 o 
   5   5   3       21.72       18.10      4.41 o 
   6   5   3       96.07      100.11      8.28 o 
   7   5   3        0.60        6.50      3.37 o 
  -8   6   3       13.98       17.51     11.35 o 
  -7   6   3        4.70        6.78      3.77 o 
  -6   6   3      222.81      204.91      8.48 o 
  -5   6   3        2.76        4.00      1.97 o 
  -4   6   3       45.66       44.93      2.76 o 
  -3   6   3       17.94       22.21      2.70 o 
  -2   6   3      115.06      101.29      3.70 o 
  -1   6   3      338.92      331.08      6.99 o 
   0   6   3      118.68      140.65      5.83 o 
   1   6   3       10.41        6.38      3.90 o 
   2   6   3      653.50      665.66     15.18 o 
   3   6   3       86.35       69.27      6.72 o 
   4   6   3      191.18      177.49      9.24 o 
   5   6   3       30.55       23.46      3.91 o 
   6   6   3        5.88        9.02      3.70 o 
   7   6   3       10.82       17.81      3.86 o 
  -8   7   3       27.29       25.84      7.98 o 
  -7   7   3       13.23       27.17     10.54 o 
  -6   7   3        0.95        4.40      3.92 o 
  -5   7   3        0.71        1.64      3.48 o 
  -4   7   3       88.11       77.04      3.72 o 
  -3   7   3       43.62       36.24      4.08 o 
  -2   7   3       76.57       63.30      3.36 o 
  -1   7   3        0.66        1.90      2.53 o 
   0   7   3       22.67       16.58      3.65 o 
   1   7   3        2.24        2.87      3.58 o 
   2   7   3      143.48      147.60      7.52 o 
   3   7   3      379.91      366.16     10.83 o 
   4   7   3      326.15      306.91      9.77 o 
   5   7   3       11.97       11.57      3.57 o 
   6   7   3       62.04       67.48      5.93 o 
  -7   8   3        0.90       10.01     10.21 o 
  -6   8   3      108.41      107.72     12.33 o 
  -5   8   3        0.01       -0.70      2.38 o 
  -4   8   3      166.01      136.19      4.35 o 
  -3   8   3      119.65      109.84     12.67 o 
  -2   8   3       18.21       14.14      3.60 o 
  -1   8   3       11.11       14.25      3.95 o 
   0   8   3      231.58      264.03      9.21 o 
   1   8   3      186.01      202.56      8.55 o 
   2   8   3      115.07      115.35      7.39 o 
   3   8   3      361.92      374.32     12.01 o 
   4   8   3       37.85       30.63      5.74 o 
   5   8   3        1.20        1.92      3.12 o 
   6   8   3       21.49       27.26      4.83 o 
  -7   9   3        0.14        4.06      7.30 o 
  -6   9   3        0.03       -0.84      6.92 o 
  -5   9   3      122.01      133.62     12.90 o 
  -4   9   3      318.67      264.83     11.45 o 
  -3   9   3      127.34      105.98      6.35 o 
  -2   9   3       11.13        9.71      3.94 o 
  -1   9   3       78.18       88.62      7.14 o 
   0   9   3        0.87        1.96      3.30 o 
   1   9   3      201.29      191.75     12.93 o 
   2   9   3      281.25      274.47     12.25 o 
   3   9   3       66.24       70.63     11.79 o 
   4   9   3      116.69      103.81      8.54 o 
   5   9   3        3.13        5.62      4.22 o 
  -7  10   3        0.00        5.57      8.28 o 
  -6  10   3        0.48       -3.27      6.85 o 
  -5  10   3        0.46        9.89      8.01 o 
  -4  10   3      153.66      155.03     13.84 o 
  -3  10   3       24.80       25.99      3.73 o 
  -2  10   3        0.11        0.96      2.23 o 
  -1  10   3      223.24      199.20      7.82 o 
   0  10   3       56.86       60.41      5.55 o 
   1  10   3        1.84        3.46      3.17 o 
   2  10   3       76.38       72.21      9.11 o 
   3  10   3       45.37       33.55      6.67 o 
   4  10   3        0.94        2.32      2.97 o 
   5  10   3        1.64        3.67      3.52 o 
  -6  11   3       38.51       44.46     11.81 o 
  -5  11   3        0.03        0.26      7.74 o 
  -4  11   3      104.20       98.50     10.19 o 
  -3  11   3       65.41       81.20     12.04 o 
  -2  11   3      182.47      173.62      7.65 o 
  -1  11   3       57.01       54.05      4.91 o 
   0  11   3       31.37       25.50      8.04 o 
   1  11   3       84.73       83.37      9.76 o 
   2  11   3      278.13      308.67     14.25 o 
   3  11   3      126.15      126.62      7.78 o 
   4  11   3       23.19       28.40      5.45 o 
  -5  12   3       47.20       48.60      9.55 o 
  -4  12   3       17.22       21.55      4.07 o 
  -3  12   3        0.77       -4.82      8.05 o 
  -2  12   3       22.28       27.58     10.60 o 
  -1  12   3       79.84       74.42     10.37 o 
   0  12   3        0.25        2.39      2.29 o 
   1  12   3      170.87      177.00     10.87 o 
   2  12   3       18.15       16.18      5.49 o 
   3  12   3        0.38        1.10      3.03 o 
  -4  13   3       46.33       55.15     12.31 o 
  -3  13   3       22.64       28.08      6.10 o 
  -2  13   3       45.33       52.61      9.12 o 
  -1  13   3      105.25       97.37     13.30 o 
   1  13   3       24.96       29.58     11.71 o 
   2  13   3        0.02        1.63      3.11 o 
  -2  14   3        7.68       12.84      8.51 o 
  -1  14   3        7.25        5.97      8.22 o 
   0 -14   4       15.02       15.55      6.21 o 
   1 -14   4       30.51       36.86      6.57 o 
  -2 -13   4       90.29      108.67      8.89 o 
  -1 -13   4      200.83      253.77     12.06 o 
   0 -13   4       91.46      112.11      9.34 o 
   1 -13   4       19.49       23.53      5.75 o 
   2 -13   4      112.52      137.50     12.66 o 
   3 -13   4       19.97       19.05      5.01 o 
  -4 -12   4       54.16       45.60      8.59 o 
  -3 -12   4        3.49        3.94      3.94 o 
  -2 -12   4        0.33        0.72      2.27 o 
  -1 -12   4        0.81        4.74      5.04 o 
   0 -12   4        0.09        1.23      4.83 o 
   1 -12   4      144.29      147.89     13.62 o 
   2 -12   4        1.64        2.33      4.39 o 
   3 -12   4        0.70        3.12      3.60 o 
   4 -12   4       53.74       54.08      5.78 o 
  -4 -11   4        8.96        9.13      5.20 o 
  -3 -11   4       21.09       20.91      5.15 o 
  -2 -11   4        0.16        2.82      2.51 o 
  -1 -11   4       26.77       24.76      4.67 o 
   0 -11   4      217.99      262.94     34.73 o 
   1 -11   4       18.35       20.31      5.18 o 
   2 -11   4       46.34       47.12      7.23 o 
   3 -11   4       75.29       79.49      6.91 o 
   4 -11   4        3.26        5.59      7.22 o 
   5 -11   4       38.88       36.58      5.14 o 
  -5 -10   4        2.02        7.24      5.95 o 
  -4 -10   4       36.52       45.80      6.33 o 
  -3 -10   4        6.85        9.09      4.56 o 
  -2 -10   4       14.78       16.66      3.88 o 
  -1 -10   4        3.05        5.09      3.28 o 
   0 -10   4        8.78        7.74      4.95 o 
   1 -10   4       15.30       14.23      5.65 o 
   2 -10   4        8.64       13.37      6.31 o 
   3 -10   4       29.10       25.42      5.23 o 
   4 -10   4       13.87       24.78      5.44 o 
   5 -10   4       35.18       44.39      5.30 o 
   6 -10   4       58.30       62.95      6.39 o 
  -6  -9   4        0.37        4.96      4.02 o 
  -5  -9   4        0.40        4.93      4.00 o 
  -4  -9   4      322.57      288.37     10.32 o 
  -3  -9   4       72.63       56.91      6.09 o 
  -2  -9   4       68.65       51.46      7.68 o 
  -1  -9   4      167.20      165.79      6.52 o 
   0  -9   4      297.37      308.82     15.17 o 
   1  -9   4       91.38       97.89     12.79 o 
   2  -9   4       19.94       26.33      6.25 o 
   3  -9   4       36.04       29.10      5.19 o 
   4  -9   4      101.17       97.06      6.76 o 
   5  -9   4       22.37       21.15      5.36 o 
   6  -9   4        0.06        1.39      2.93 o 
  -6  -8   4       15.05       21.29      6.07 o 
  -5  -8   4       49.48       50.28      6.65 o 
  -4  -8   4       11.67        4.50      4.14 o 
  -3  -8   4       60.47       62.25      6.14 o 
  -2  -8   4       26.37       32.73      4.80 o 
  -1  -8   4      193.17      204.61      6.88 o 
   0  -8   4      282.70      271.53     10.58 o 
   1  -8   4      273.69      245.65     14.61 o 
   2  -8   4        1.01        3.07      6.46 o 
   3  -8   4        6.51        7.63      4.49 o 
   4  -8   4       18.89       15.70      4.20 o 
   5  -8   4       83.04       89.51      5.61 o 
   6  -8   4      141.36      149.13     10.02 o 
  -7  -7   4       44.52       42.72      9.06 o 
  -6  -7   4        9.66       15.51      7.28 o 
  -5  -7   4        1.41        5.29      4.98 o 
  -4  -7   4       78.35       77.09      6.40 o 
  -3  -7   4       33.68       35.39      6.04 o 
  -2  -7   4       45.41       52.98      5.57 o 
  -1  -7   4       20.62       20.54      3.51 o 
   0  -7   4     1012.20     1109.35      9.91 o 
   1  -7   4        3.00        4.06      0.96 o 
   2  -7   4       88.96       90.76      8.20 o 
   3  -7   4       39.43       43.26      5.14 o 
   4  -7   4       10.38       10.23      3.02 o 
   5  -7   4       78.15       79.77      5.41 o 
   6  -7   4      274.70      303.34     12.17 o 
  -7  -6   4        4.11        2.60      4.09 o 
  -6  -6   4       45.17       40.86      7.83 o 
  -5  -6   4       11.51        8.64      4.38 o 
  -4  -6   4        2.19        1.72      5.11 o 
  -3  -6   4      239.24      240.27      9.26 o 
  -2  -6   4        3.89        5.76      3.65 o 
  -1  -6   4        6.08        8.73      1.88 o 
   0  -6   4        0.92        3.88      2.52 o 
   1  -6   4      143.62      152.94      3.24 o 
   2  -6   4        7.98        5.63      3.23 o 
   3  -6   4      127.43      123.32      3.67 o 
   4  -6   4       11.12       11.88      2.09 o 
   5  -6   4       33.30       31.22      5.68 o 
   6  -6   4       52.92       56.70      4.78 o 
  -8  -5   4       48.66       58.37     10.42 o 
  -7  -5   4       56.83       58.17      7.09 o 
  -6  -5   4       16.03       15.38      9.16 o 
  -5  -5   4       36.87       28.91      5.50 o 
  -4  -5   4       74.75       76.59      7.37 o 
  -3  -5   4       38.04       44.99      7.76 o 
  -2  -5   4       49.58       56.75      4.16 o 
  -1  -5   4      186.02      193.61      4.10 o 
   0  -5   4      579.67      563.97      9.76 o 
   1  -5   4     1245.49     1320.79      5.88 o 
   2  -5   4        6.39        5.21      0.78 o 
   3  -5   4      441.94      449.03     13.87 o 
   4  -5   4      388.98      373.57     14.53 o 
   5  -5   4        8.80        4.50      1.95 o 
   6  -5   4      111.70      117.99      7.27 o 
  -8  -4   4        4.71        6.37      4.94 o 
  -7  -4   4        8.47        8.78      4.32 o 
  -6  -4   4        2.12        8.31      4.31 o 
  -5  -4   4       82.76       81.20      7.26 o 
  -4  -4   4       93.68       82.54      6.93 o 
  -3  -4   4      400.82      403.26     10.15 o 
  -2  -4   4      780.24      792.27     12.40 o 
  -1  -4   4      961.92     1013.46     10.19 o 
   0  -4   4       29.09       35.10      1.91 o 
   1  -4   4     1513.64     1699.19     10.43 o 
   2  -4   4       42.79       45.67      1.60 o 
   3  -4   4      111.86      101.32      2.45 o 
   4  -4   4       54.53       49.48      2.34 o 
   5  -4   4      656.07      648.55     10.66 o 
   6  -4   4       31.60       36.52      3.68 o 
  -8  -3   4       60.49       71.32      7.39 o 
  -7  -3   4        0.62        2.75      3.87 o 
  -6  -3   4      315.98      305.07     11.53 o 
  -5  -3   4      216.88      214.74      8.98 o 
  -4  -3   4       17.16       24.50      5.91 o 
  -3  -3   4      245.17      247.29      7.48 o 
  -1  -3   4      730.78      696.80      5.97 o 
   0  -3   4       38.49       48.08      1.64 o 
   1  -3   4      163.56      168.69      2.98 o 
   2  -3   4      342.72      383.28      4.61 o 
   3  -3   4       40.96       46.78      1.95 o 
   4  -3   4       72.29       69.94      2.63 o 
   5  -3   4       80.51       77.48      4.41 o 
   6  -3   4       20.11       23.26      3.67 o 
   7  -3   4       38.64       38.48      6.56 o 
  -8  -2   4      404.12      423.58     14.49 o 
  -7  -2   4        4.27        6.81      4.75 o 
  -6  -2   4      483.34      493.67     15.35 o 
  -5  -2   4       24.21       17.68      4.86 o 
  -4  -2   4      295.46      265.46     39.66 o 
  -3  -2   4        0.30        1.94      2.35 o 
  -2  -2   4       46.23       50.57      3.07 o 
  -1  -2   4       13.27       12.97      1.43 o 
   0  -2   4       89.14       91.87      1.89 o 
   1  -2   4        7.76        5.55      0.96 o 
   2  -2   4      865.45      951.21      6.77 o 
   3  -2   4        2.29        3.60      1.13 o 
   4  -2   4       67.11       66.39      3.01 o 
   5  -2   4        3.90        4.93      2.86 o 
   6  -2   4       21.35       17.42      4.52 o 
   7  -2   4       37.96       36.77      6.68 o 
   8  -2   4       32.54       36.00      7.77 o 
  -8  -1   4       37.27       44.35     12.72 o 
  -7  -1   4      139.87      157.13      8.85 o 
  -6  -1   4        1.37        0.50      4.06 o 
  -5  -1   4     1291.01     1381.92     21.90 o 
  -4  -1   4       84.32       91.42      4.58 o 
  -3  -1   4      313.50      330.24     12.64 o 
  -2  -1   4      280.91      302.64      4.28 o 
  -1  -1   4      362.42      332.03      5.13 o 
   0  -1   4      269.27      238.95      5.10 o 
   1  -1   4        2.37        2.04      1.45 o 
   2  -1   4     1497.46     1563.15     16.86 o 
   3  -1   4        0.11        1.16      1.32 o 
   4  -1   4       16.30       18.82      1.92 o 
   5  -1   4       51.63       52.15      3.91 o 
   6  -1   4       18.50       27.62      8.00 o 
   7  -1   4        8.03        6.39      6.38 o 
   8  -1   4        6.86        9.51      6.56 o 
  -8   0   4        3.41        5.87      4.64 o 
  -7   0   4       77.57       68.28      7.13 o 
  -6   0   4       16.74       12.61      1.82 o 
  -5   0   4        0.03        1.06      1.27 o 
  -4   0   4      268.63      258.88      4.45 o 
  -3   0   4        3.53        5.08      1.87 o 
  -2   0   4      219.90      214.82      7.32 o 
  -1   0   4      146.56      125.13      2.13 o 
   0   0   4     1619.76     1638.21     14.60 o 
   1   0   4      676.41      672.98      6.02 o 
   2   0   4      256.82      247.43      3.84 o 
   3   0   4       61.67       63.43      2.43 o 
   4   0   4      379.53      381.69     11.73 o 
   5   0   4       16.91       13.15      7.07 o 
   6   0   4       13.19       14.15      5.25 o 
   7   0   4      193.28      193.08     13.28 o 
   8   0   4        0.45        1.62      5.13 o 
  -8   1   4       62.00       46.94      8.57 o 
  -7   1   4      118.04       92.90      9.94 o 
  -6   1   4        3.44        1.60      2.75 o 
  -5   1   4      131.18      141.03      8.20 o 
  -4   1   4        2.16        0.28      3.87 o 
  -3   1   4      238.78      249.08      7.65 o 
  -2   1   4       80.92       77.69      2.54 o 
  -1   1   4      165.04      154.77      2.37 o 
   0   1   4        0.34        0.62      0.99 o 
   1   1   4       17.85       20.23      1.07 o 
   2   1   4       43.13       31.57      1.53 o 
   3   1   4      200.92      214.07      3.74 o 
   4   1   4        6.63        7.05      1.54 o 
   5   1   4      140.03      131.25      5.98 o 
   6   1   4      174.26      165.02     11.68 o 
   7   1   4      103.48      117.69     11.13 o 
  -8   2   4       92.27       98.23      9.83 o 
  -7   2   4       14.72       24.29      5.32 o 
  -6   2   4       10.48       14.46      6.19 o 
  -5   2   4      171.66      186.15      8.41 o 
  -4   2   4      428.73      503.60     11.87 o 
  -3   2   4       16.32       23.77      4.27 o 
  -2   2   4        0.20        1.75      2.08 o 
  -1   2   4      597.80      636.32      9.57 o 
   0   2   4     1663.65     1774.18     10.24 o 
   1   2   4       54.06       46.05      1.98 o 
   2   2   4     1273.77     1391.00     22.77 o 
   3   2   4       43.41       44.30      3.55 o 
   4   2   4       44.97       46.51      3.73 o 
   5   2   4        0.03        1.07      1.93 o 
   6   2   4       15.83        7.35      5.69 o 
   7   2   4        7.54        5.92      6.38 o 
  -8   3   4        5.51        5.33      5.21 o 
  -7   3   4       15.65       12.47      5.18 o 
  -6   3   4       39.38       48.78      5.67 o 
  -5   3   4      103.75      116.01      7.23 o 
  -4   3   4       15.90       21.12      4.27 o 
  -3   3   4      567.89      610.49      6.37 o 
  -2   3   4        4.16        1.05      2.33 o 
  -1   3   4       58.74       50.00      3.04 o 
   0   3   4      216.94      242.54      6.64 o 
   1   3   4     1405.15     1562.68     15.93 o 
   2   3   4       44.24       52.81      2.54 o 
   3   3   4       14.97       17.69      2.17 o 
   4   3   4       12.48       12.65      3.01 o 
   5   3   4      191.02      179.16      7.21 o 
   7   3   4        0.27        5.13      7.79 o 
  -8   4   4       70.06       82.98      7.02 o 
  -7   4   4        1.38        5.69      5.16 o 
  -6   4   4       34.16       38.18      5.34 o 
  -5   4   4      166.13      159.91      8.26 o 
  -4   4   4      709.61      746.19     18.55 o 
  -3   4   4      280.17      287.43      7.58 o 
  -2   4   4       57.17       46.31      3.08 o 
  -1   4   4      463.18      475.11      9.41 o 
   0   4   4      118.44      122.60      4.24 o 
   1   4   4      470.37      507.37     10.92 o 
   2   4   4        3.63        3.01      1.96 o 
   3   4   4       11.37       11.40      3.47 o 
   4   4   4       65.27       63.78      6.89 o 
   5   4   4       44.51       49.83      5.67 o 
   6   4   4      166.16      162.94     12.58 o 
  -8   5   4       32.27       49.14      6.22 o 
  -7   5   4       31.29       32.84      5.62 o 
  -6   5   4       21.22       12.17      4.71 o 
  -5   5   4       22.73       17.59      5.80 o 
  -4   5   4        1.77        2.17      1.03 o 
  -3   5   4      207.68      208.15      9.81 o 
  -2   5   4      360.84      374.68      7.92 o 
  -1   5   4      819.03      766.79     14.18 o 
   0   5   4       23.36       39.33      3.87 o 
   1   5   4      362.03      344.74      8.30 o 
   2   5   4       64.56       65.85      4.62 o 
   3   5   4       29.85       33.73      4.56 o 
   4   5   4       35.84       36.75      4.48 o 
   5   5   4       56.30       56.73      8.59 o 
   6   5   4        4.35        5.52      2.76 o 
   7   5   4        0.91        7.18      5.76 o 
  -8   6   4        6.27        3.98      4.16 o 
  -7   6   4      243.73      246.91     10.08 o 
  -6   6   4      142.63      133.89      8.22 o 
  -5   6   4      247.28      227.49      9.18 o 
  -4   6   4       27.21       23.55      2.26 o 
  -3   6   4      269.27      267.46      7.57 o 
  -2   6   4      201.95      177.33      7.22 o 
  -1   6   4       36.15       35.32      3.87 o 
   0   6   4       45.49       49.54      4.77 o 
   1   6   4        0.75        1.63      3.75 o 
   2   6   4       20.78       22.56      4.14 o 
   3   6   4        1.56        0.34      2.95 o 
   4   6   4      342.75      307.62      9.09 o 
   5   6   4        0.09       -0.10      2.28 o 
   6   6   4        0.77        2.16      3.09 o 
  -8   7   4        2.33        7.77     11.46 o 
  -7   7   4        0.67        1.82      4.23 o 
  -6   7   4        2.65        1.83      3.82 o 
  -5   7   4      220.12      200.99      8.39 o 
  -4   7   4     1114.27     1145.03     30.39 o 
  -3   7   4       28.44       29.21      5.00 o 
  -2   7   4        3.59        2.09      3.15 o 
  -1   7   4       43.26       41.37      4.70 o 
   0   7   4       83.96       87.69      8.79 o 
   1   7   4       32.50       31.32      5.33 o 
   2   7   4      150.91      149.19      7.38 o 
   3   7   4     1309.52     1330.98     24.52 o 
   4   7   4       10.22       13.21      4.65 o 
   5   7   4       50.72       45.39      6.53 o 
   6   7   4        0.76        3.10      2.52 o 
  -7   8   4        1.38        6.73      6.85 o 
  -6   8   4       12.83       12.25      4.23 o 
  -5   8   4      551.97      493.28     16.15 o 
  -4   8   4        1.11        2.33      2.27 o 
  -3   8   4      239.84      253.99     13.54 o 
  -2   8   4       65.42       56.28      5.02 o 
  -1   8   4        9.89       14.35      4.04 o 
   0   8   4       45.03       45.16      5.94 o 
   1   8   4      247.65      241.84      8.83 o 
   2   8   4      289.35      299.95     10.35 o 
   3   8   4       54.10       48.04      5.29 o 
   4   8   4        5.57        5.71      3.34 o 
   5   8   4        7.95        7.35      3.00 o 
  -7   9   4        9.08        7.55      6.89 o 
  -6   9   4       28.07       36.23     11.15 o 
  -5   9   4        6.29        6.13      3.40 o 
  -4   9   4        2.96        5.80      2.69 o 
  -3   9   4        0.04        1.32      2.49 o 
  -2   9   4      504.25      495.95     15.69 o 
  -1   9   4        1.88        8.29      5.69 o 
   0   9   4        0.01        3.60      4.72 o 
   1   9   4      211.90      206.15      9.51 o 
   2   9   4       84.48       78.54      7.34 o 
   3   9   4       21.49       20.51      5.20 o 
   4   9   4       11.94       10.61      4.33 o 
   5   9   4       48.83       51.47      5.49 o 
  -7  10   4       13.50       10.76      7.36 o 
  -6  10   4        0.24        3.95      6.94 o 
  -5  10   4        0.03        3.85      7.13 o 
  -4  10   4       65.34       66.00      5.35 o 
  -3  10   4       30.36       32.22      4.14 o 
  -2  10   4       31.86       33.09      6.03 o 
  -1  10   4       35.62       36.66      4.81 o 
   0  10   4      217.33      199.56      8.19 o 
   1  10   4       38.89       40.16      9.61 o 
   2  10   4        3.42        3.72      2.82 o 
   3  10   4        6.76        5.98      4.06 o 
   4  10   4        2.98        1.63      2.47 o 
  -6  11   4       59.53       61.68      9.24 o 
  -5  11   4        3.02        3.68      7.31 o 
  -4  11   4        7.86        8.69      3.16 o 
  -3  11   4        0.38        2.95      7.55 o 
  -2  11   4        0.54        4.12      3.28 o 
  -1  11   4       17.74       20.93      3.95 o 
   0  11   4       25.80       23.35      4.82 o 
   1  11   4        5.29        6.35      4.53 o 
   2  11   4       16.56       13.13      6.04 o 
   3  11   4        3.60        9.83      4.12 o 
   4  11   4       12.51        6.90      4.74 o 
  -5  12   4       94.35      100.24     12.94 o 
  -4  12   4       46.97       63.86     12.60 o 
  -3  12   4      332.32      349.95     19.18 o 
  -2  12   4       23.53       23.80     11.40 o 
  -1  12   4       11.39       11.90      3.70 o 
   0  12   4       46.38       32.53      7.77 o 
   1  12   4       22.56       28.87      9.31 o 
   2  12   4        3.97        4.64      4.06 o 
   3  12   4       12.90        6.87      3.97 o 
  -4  13   4        0.11        1.31      7.50 o 
  -3  13   4       19.67       25.32     11.05 o 
  -2  13   4       27.28       29.47     11.98 o 
   0  13   4        0.01        3.37      2.96 o 
   1  13   4        2.14        2.74      3.82 o 
  -2 -13   5        2.53        7.71      5.50 o 
  -1 -13   5       17.26       12.91      5.37 o 
   0 -13   5      177.14      184.75     10.45 o 
   1 -13   5      169.98      201.38     15.41 o 
   2 -13   5        0.00       -0.56      3.87 o 
   3 -13   5       19.42       17.41      7.91 o 
  -3 -12   5        8.65        6.93      3.17 o 
  -2 -12   5        4.96        9.41      6.45 o 
  -1 -12   5       84.94       93.79      8.26 o 
   0 -12   5       67.70       82.10      8.94 o 
   1 -12   5        2.14        0.63      4.17 o 
   2 -12   5        1.77        2.65      4.40 o 
   3 -12   5        0.06        5.57      3.76 o 
   4 -12   5       32.83       40.46      5.30 o 
  -4 -11   5       16.98       18.31      4.53 o 
  -3 -11   5      156.56      145.37      6.96 o 
  -2 -11   5        5.80        7.48      2.73 o 
  -1 -11   5       37.60       39.71      7.11 o 
   0 -11   5       59.70       63.06      7.64 o 
   1 -11   5        0.75        2.17      4.21 o 
   2 -11   5       18.15       15.01      4.93 o 
   3 -11   5       15.59       15.32      4.64 o 
   4 -11   5        0.00        0.58      3.65 o 
   5 -11   5      269.03      284.72     12.46 o 
  -5 -10   5       26.76       21.41      5.39 o 
  -4 -10   5       18.44       11.22      3.89 o 
  -3 -10   5       67.77       60.53      6.85 o 
  -2 -10   5        0.04        1.53      2.93 o 
  -1 -10   5        1.00        1.32      4.55 o 
   0 -10   5      222.47      206.77      8.84 o 
   1 -10   5      185.49      193.36      9.23 o 
   2 -10   5        4.34        1.57      4.12 o 
   3 -10   5      241.32      253.44      9.62 o 
   4 -10   5        0.74        4.31      3.52 o 
   5 -10   5       37.71       43.99      5.28 o 
  -6  -9   5       23.59       23.21      7.91 o 
  -5  -9   5       76.25       77.48      6.99 o 
  -4  -9   5       57.91       57.93      6.46 o 
  -3  -9   5       20.41       23.49      5.02 o 
  -2  -9   5        9.70       12.49      3.73 o 
  -1  -9   5       26.47       29.27      4.21 o 
   0  -9   5      339.19      348.73      8.13 o 
   1  -9   5       69.83       78.55      6.12 o 
   2  -9   5       64.74       65.55      8.49 o 
   3  -9   5       65.35       62.65      8.52 o 
   4  -9   5        0.02        1.93      2.87 o 
   5  -9   5        0.34        3.95      3.04 o 
  -6  -8   5      126.05      114.24      8.62 o 
  -5  -8   5        1.87        3.21      3.66 o 
  -4  -8   5      262.93      245.27     11.16 o 
  -3  -8   5      166.23      144.03      6.74 o 
  -2  -8   5      138.80      147.29     11.19 o 
  -1  -8   5      341.32      353.67      8.57 o 
   0  -8   5      228.33      226.37      6.01 o 
   1  -8   5       83.99       87.79      5.10 o 
   2  -8   5        3.15        7.74      5.27 o 
   3  -8   5       76.91       84.15      6.45 o 
   4  -8   5        0.02        0.64      3.23 o 
   5  -8   5       18.14       18.21      4.93 o 
   6  -8   5       11.64       11.29     11.81 o 
  -7  -7   5       38.46       32.59      6.66 o 
  -6  -7   5       22.69       16.02      6.10 o 
  -5  -7   5        5.30       11.16      4.70 o 
  -4  -7   5       89.61       84.52      6.83 o 
  -3  -7   5        0.39        2.38      3.45 o 
  -2  -7   5        0.19        2.07      3.65 o 
  -1  -7   5      888.00      895.98     12.44 o 
   0  -7   5      863.95      814.57     15.14 o 
   1  -7   5      127.39      120.54      2.50 o 
   2  -7   5        6.69        9.63      4.95 o 
   3  -7   5       15.43       17.19      5.01 o 
   4  -7   5      101.79      121.95      6.29 o 
   5  -7   5       47.70       38.23      5.90 o 
   6  -7   5       41.33       31.04     17.32 o 
  -7  -6   5        0.01        1.32      3.71 o 
  -6  -6   5        3.21        4.55      3.96 o 
  -5  -6   5        2.72       10.16      7.04 o 
  -4  -6   5      135.13      131.46      8.16 o 
  -3  -6   5      226.59      217.66      7.82 o 
  -2  -6   5       47.56       54.93      4.96 o 
  -1  -6   5      297.57      309.21      8.19 o 
   0  -6   5      150.80      144.84      3.74 o 
   1  -6   5      366.07      370.99      4.16 o 
   2  -6   5        9.95       13.34      1.16 o 
   3  -6   5       63.38       60.72      2.02 o 
   4  -6   5      157.12      152.57      4.49 o 
   5  -6   5        0.49        1.75      2.31 o 
   6  -6   5       66.80       73.58      7.93 o 
  -7  -5   5       54.52       55.02      6.53 o 
  -6  -5   5       54.24       55.16      6.09 o 
  -5  -5   5       50.80       57.47      6.60 o 
  -4  -5   5       24.02       30.82      6.77 o 
  -3  -5   5      111.46      109.07      6.18 o 
  -2  -5   5      914.11      976.10     38.02 o 
  -1  -5   5       84.13       78.39      3.24 o 
   0  -5   5      137.49      140.66      3.14 o 
   1  -5   5        0.92        2.07      1.13 o 
   2  -5   5      630.49      638.83      7.30 o 
   3  -5   5       62.99       57.67      2.52 o 
   4  -5   5        9.30       11.31      2.57 o 
   5  -5   5       49.35       44.70      3.66 o 
   6  -5   5       29.89       34.96      6.26 o 
  -8  -4   5        1.77        7.30      4.55 o 
  -7  -4   5       25.39       26.34      6.01 o 
  -6  -4   5       24.24       20.89      5.06 o 
  -5  -4   5       63.49       62.93      6.92 o 
  -4  -4   5       21.78       20.22      3.80 o 
  -3  -4   5      166.90      185.55      6.46 o 
  -2  -4   5      637.31      671.99     10.61 o 
  -1  -4   5       29.80       26.12      2.28 o 
   0  -4   5       15.77       14.88      1.60 o 
   1  -4   5      173.47      171.80      2.79 o 
   2  -4   5        1.48        3.63      1.38 o 
   3  -4   5       18.05       21.16      1.97 o 
   4  -4   5      813.56      765.05     36.24 o 
   5  -4   5        4.41        3.49      1.89 o 
   6  -4   5        2.22       -0.07      2.76 o 
  -8  -3   5        7.61        9.33      4.94 o 
  -7  -3   5        0.39        1.80      4.05 o 
  -6  -3   5        7.42       11.07      4.99 o 
  -5  -3   5        5.52        6.76      3.25 o 
  -4  -3   5      412.29      418.81      7.95 o 
  -3  -3   5     2262.46     2361.10     34.76 o 
  -2  -3   5     1419.69     1473.39     20.10 o 
  -1  -3   5       10.01        9.91      1.66 o 
   0  -3   5        4.96        3.87      1.45 o 
   1  -3   5      424.81      466.82      5.13 o 
   2  -3   5        7.44       11.28      1.19 o 
   3  -3   5       10.86       12.01      1.25 o 
   4  -3   5       89.21       86.76      3.03 o 
   5  -3   5        0.06        1.02      1.77 o 
   6  -3   5       67.02       63.89      6.34 o 
   7  -3   5       34.24       34.54      6.36 o 
  -8  -2   5       39.13       30.46      5.76 o 
  -7  -2   5       11.56        8.12      4.08 o 
  -6  -2   5       34.21       37.58      3.67 o 
  -5  -2   5        1.10        4.27      2.56 o 
  -4  -2   5      224.93      230.82     11.37 o 
  -3  -2   5        0.17        2.39      2.83 o 
  -2  -2   5      191.65      187.54      4.65 o 
  -1  -2   5       25.93       22.45      1.48 o 
   0  -2   5       41.71       39.83      2.05 o 
   1  -2   5     1781.61     1862.85     20.12 o 
   2  -2   5      555.82      568.31      7.67 o 
   3  -2   5       68.83       72.32      2.07 o 
   4  -2   5      228.85      218.48      7.27 o 
   5  -2   5      178.66      161.55      6.95 o 
   6  -2   5       22.84       36.19      5.30 o 
   7  -2   5       35.53       38.61      6.43 o 
  -8  -1   5       15.48       14.11      5.70 o 
  -7  -1   5        0.96        0.68      4.00 o 
  -6  -1   5       57.45       48.02      3.11 o 
  -5  -1   5        2.73        3.57      2.70 o 
  -4  -1   5      636.05      619.78     11.75 o 
  -3  -1   5      148.33      147.06      4.26 o 
  -2  -1   5       16.11       14.44      1.56 o 
  -1  -1   5       13.19       15.52      1.35 o 
   0  -1   5      303.71      290.15      3.90 o 
   1  -1   5       15.98       19.03      2.81 o 
   2  -1   5      272.14      281.85      6.78 o 
   3  -1   5      594.57      632.42      7.28 o 
   4  -1   5      299.66      283.60      4.48 o 
   5  -1   5        0.46        2.32      2.78 o 
   6  -1   5        0.67        3.97      4.06 o 
   7  -1   5       15.29       18.68      5.83 o 
  -8   0   5        6.72        2.21      5.72 o 
  -7   0   5        5.86        9.11      5.52 o 
  -6   0   5       27.56       28.05      5.25 o 
  -5   0   5        6.43        4.71      1.36 o 
  -4   0   5     1219.31     1328.59     20.37 o 
  -3   0   5      213.80      220.43      9.10 o 
  -2   0   5       72.93       75.33      2.21 o 
  -1   0   5      854.93      842.88      6.85 o 
   0   0   5       17.85       15.25      1.05 o 
   1   0   5       16.92       22.34      2.56 o 
   2   0   5        6.94       11.56      5.17 o 
   3   0   5        0.11        1.37      1.06 o 
   4   0   5       11.29       10.91      1.39 o 
   5   0   5        0.21        1.26      1.47 o 
   6   0   5       33.32       30.44      3.77 o 
   7   0   5        3.19        3.87      3.95 o 
  -8   1   5        5.64        8.00      5.28 o 
  -7   1   5       38.01       44.08     11.22 o 
  -6   1   5       48.19       50.99      8.57 o 
  -5   1   5       99.82      111.89     12.07 o 
  -4   1   5        1.82        2.59      3.59 o 
  -3   1   5       35.07       32.45      3.00 o 
  -2   1   5      304.73      307.10      5.38 o 
  -1   1   5     1494.33     1604.82     14.33 o 
   0   1   5     2260.77     2463.90     26.42 o 
   1   1   5        4.72        1.25      0.65 o 
   2   1   5       46.99       40.14      1.45 o 
   3   1   5      110.19      101.87      2.88 o 
   4   1   5        2.21        3.65      1.57 o 
   5   1   5       70.65       52.52      9.63 o 
   6   1   5        0.89        0.80      0.95 o 
   7   1   5        0.06        3.63      4.94 o 
  -8   2   5       73.22       81.91      9.63 o 
  -7   2   5        0.02        2.57      4.59 o 
  -6   2   5       32.54       26.76      6.22 o 
  -5   2   5        6.20        6.24      5.84 o 
  -4   2   5      187.70      198.81      9.40 o 
  -3   2   5      669.81      688.78      6.96 o 
  -2   2   5     1038.81     1089.93     10.69 o 
  -1   2   5      354.77      344.96      8.15 o 
   0   2   5      598.95      607.09     10.25 o 
   1   2   5      208.79      229.85      4.55 o 
   2   2   5       43.66       36.98      1.87 o 
   3   2   5       30.81       25.44      1.85 o 
   4   2   5      235.59      229.84      6.98 o 
   5   2   5      189.58      179.70     11.80 o 
   6   2   5        6.38        9.90      6.60 o 
   7   2   5      105.85      123.15     11.40 o 
  -8   3   5        3.23        6.38      4.39 o 
  -7   3   5        4.71        8.98      4.91 o 
  -6   3   5       12.32       18.66      5.69 o 
  -5   3   5        1.87       -1.32      4.76 o 
  -4   3   5       22.50       24.60      5.71 o 
  -3   3   5      277.97      277.85      4.12 o 
  -2   3   5      252.89      263.87      9.43 o 
  -1   3   5       19.40       23.69      1.96 o 
   0   3   5     2471.42     2750.68     17.86 o 
   1   3   5      164.12      157.16      3.48 o 
   2   3   5      639.85      632.46     15.64 o 
   3   3   5       96.62       99.30      3.41 o 
   4   3   5       24.64       28.21      3.38 o 
   5   3   5      108.99      117.90      9.96 o 
   6   3   5       13.06       18.00      8.61 o 
   7   3   5        4.15        5.54      5.66 o 
  -8   4   5        4.16        8.73      4.48 o 
  -7   4   5       42.16       37.83      6.16 o 
  -6   4   5       37.16       49.05      5.58 o 
  -5   4   5       15.06       13.86      4.89 o 
  -4   4   5      182.22      204.41      7.61 o 
  -3   4   5      207.24      214.53      7.76 o 
  -2   4   5       77.82       81.83      5.16 o 
  -1   4   5        2.31        1.56      2.96 o 
   0   4   5      392.85      401.47      5.79 o 
   1   4   5      112.55      106.29      4.40 o 
   2   4   5       35.73       33.93      3.82 o 
   3   4   5       26.18       24.21      3.09 o 
   4   4   5      100.33       88.65      5.20 o 
   5   4   5       72.41       64.90     18.79 o 
   6   4   5      192.99      239.75     14.47 o 
   7   4   5       75.93       76.24      9.55 o 
  -8   5   5        0.70        2.28      4.26 o 
  -7   5   5       12.44       14.98      5.14 o 
  -6   5   5       53.28       51.30      6.42 o 
  -5   5   5      252.80      282.47     12.37 o 
  -4   5   5       53.55       54.17      2.57 o 
  -3   5   5      537.04      599.65     26.96 o 
  -2   5   5      161.23      177.76      6.95 o 
  -1   5   5       11.58        7.56      3.90 o 
   0   5   5       39.35       38.90      3.87 o 
   1   5   5      219.47      225.94      7.52 o 
   2   5   5       66.97       64.75      6.38 o 
   3   5   5      385.95      372.97      9.97 o 
   4   5   5       90.88       95.79      6.04 o 
   5   5   5       24.26       20.03     12.02 o 
   6   5   5       18.95       17.15      7.53 o 
  -8   6   5       12.24        8.79      4.33 o 
  -7   6   5       35.61       26.32      4.60 o 
  -6   6   5        0.81        1.53      4.38 o 
  -5   6   5      140.94      119.76      7.59 o 
  -4   6   5      174.61      173.23      7.98 o 
  -3   6   5        0.03        2.09      3.76 o 
  -2   6   5       12.27       10.09      4.25 o 
  -1   6   5       18.21       17.81      4.27 o 
   0   6   5        1.65        2.78      4.64 o 
   1   6   5      255.75      235.97     16.56 o 
   2   6   5      586.57      590.75     11.43 o 
   3   6   5       11.44       14.13      3.36 o 
   4   6   5       12.32       13.70      3.10 o 
   5   6   5      128.59      123.63     11.22 o 
   6   6   5        0.00        0.48      4.96 o 
  -8   7   5       18.53       33.28      9.82 o 
  -7   7   5       16.40       16.56      4.20 o 
  -6   7   5      162.37      140.50      7.64 o 
  -5   7   5      321.67      303.70      9.41 o 
  -4   7   5       89.16       86.33      8.61 o 
  -3   7   5      305.32      321.57      9.97 o 
  -2   7   5        1.74        2.54      3.40 o 
  -1   7   5      135.84      123.43      6.85 o 
   0   7   5        3.89        2.99      5.31 o 
   1   7   5        0.58        1.10      3.96 o 
   2   7   5      256.00      255.06      9.18 o 
   3   7   5      163.46      148.81      7.39 o 
   4   7   5       13.70       15.39      3.78 o 
   5   7   5       48.73       41.58     25.11 o 
   6   7   5       73.19      101.57     10.89 o 
  -7   8   5        7.36       11.69      9.26 o 
  -6   8   5       14.28       23.68      4.68 o 
  -5   8   5      146.61      138.92      8.01 o 
  -4   8   5        5.38        8.20      3.91 o 
  -3   8   5       46.05       47.17      5.53 o 
  -2   8   5        9.23        4.38      3.48 o 
  -1   8   5       49.77       60.24      6.35 o 
   0   8   5     1131.68     1152.75     21.55 o 
   1   8   5      647.76      664.45     15.76 o 
   2   8   5       47.51       45.73      6.66 o 
   3   8   5       42.23       34.07      4.85 o 
   4   8   5       42.21       40.65      5.45 o 
   5   8   5       39.89       38.68      5.10 o 
  -7   9   5        0.16        1.26      6.44 o 
  -6   9   5        9.53        9.44      9.46 o 
  -5   9   5       54.18       42.95      4.96 o 
  -4   9   5      182.79      165.57      7.87 o 
  -3   9   5       50.07       49.90      4.80 o 
  -2   9   5      104.51      106.18      6.84 o 
  -1   9   5        5.55        6.76      3.62 o 
   0   9   5      256.30      267.21     18.73 o 
   1   9   5       31.90       33.83      5.59 o 
   2   9   5       14.96       12.42      5.27 o 
   3   9   5        1.27        3.01      3.17 o 
   4   9   5       11.52       11.08      3.78 o 
   5   9   5        1.19        3.56      3.31 o 
  -6  10   5        3.53        5.46      6.97 o 
  -5  10   5       18.34       20.80      7.42 o 
  -4  10   5       80.31       77.41     10.58 o 
  -3  10   5       79.86       69.41      5.90 o 
  -2  10   5      218.55      218.29      9.34 o 
  -1  10   5       33.63       34.32      5.44 o 
   0  10   5       65.30       68.99      6.28 o 
   1  10   5       11.27        9.30      5.80 o 
   2  10   5       12.05        8.63      4.04 o 
   3  10   5        0.64        0.70      2.77 o 
   4  10   5        0.26        1.57      2.57 o 
  -6  11   5       25.29       38.94     10.40 o 
  -5  11   5       78.86       63.96      9.58 o 
  -4  11   5       21.53       24.10     10.07 o 
  -3  11   5       47.42       42.68      6.63 o 
  -2  11   5        5.15        9.05      3.61 o 
  -1  11   5        0.04        2.87      2.91 o 
   0  11   5       66.02       58.74      5.92 o 
   1  11   5        7.39       11.74      4.55 o 
   2  11   5        1.24        4.01      3.21 o 
   3  11   5       40.38       40.95      6.86 o 
  -5  12   5        3.23        3.31      7.40 o 
  -4  12   5       42.93       39.52     12.31 o 
  -3  12   5        1.02        5.76      8.22 o 
  -1  12   5        6.46        4.38      3.05 o 
   0  12   5       14.02       16.34      4.47 o 
   1  12   5       18.17       12.32      5.09 o 
   2  12   5        0.23        0.15      2.76 o 
  -3  13   5       84.16       73.99     12.56 o 
  -1  13   5        6.87        7.43      7.52 o 
   0  13   5       35.47       39.24      6.63 o 
   1  13   5       39.52       35.52      8.34 o 
  -1 -13   6        0.12        3.66      4.23 o 
   0 -13   6       24.32       28.78      5.82 o 
   1 -13   6       25.20       20.22     10.36 o 
   2 -13   6       59.07       62.52      7.53 o 
  -3 -12   6       26.51       30.89      7.12 o 
  -2 -12   6       55.87       53.25      7.11 o 
  -1 -12   6       18.22       27.18      5.53 o 
   0 -12   6       28.42       37.31      6.25 o 
   1 -12   6       44.91       42.46      8.06 o 
   2 -12   6       39.08       49.92     11.95 o 
   3 -12   6       18.41       18.52      4.74 o 
  -4 -11   6        8.65        8.97      4.57 o 
  -3 -11   6       83.86       96.49     10.62 o 
  -2 -11   6        5.63        4.14      2.42 o 
  -1 -11   6        0.30        0.53      4.17 o 
   0 -11   6        0.75        2.16      4.16 o 
   1 -11   6       97.37      110.53      8.00 o 
   2 -11   6       17.91       24.61      4.76 o 
   3 -11   6        4.96        4.60      3.98 o 
   4 -11   6      125.72      134.43      7.79 o 
  -5 -10   6        0.04        3.45      3.45 o 
  -4 -10   6       29.19       23.26      4.44 o 
  -3 -10   6        6.51        7.85      3.62 o 
  -2 -10   6       39.65       42.31      4.60 o 
  -1 -10   6        1.89        4.97      3.55 o 
   0 -10   6       38.80       42.39      6.00 o 
   1 -10   6       23.60       23.42      4.91 o 
   2 -10   6        0.11        3.68      6.10 o 
   3 -10   6      129.55      133.21      7.91 o 
   4 -10   6        0.18        3.23      3.23 o 
   5 -10   6        0.29        0.15      3.34 o 
  -6  -9   6       27.77       31.90      4.89 o 
  -5  -9   6       53.13       55.66      6.32 o 
  -4  -9   6        9.82        4.43      3.33 o 
  -3  -9   6       30.61       28.43      4.62 o 
  -2  -9   6       50.93       51.04      4.29 o 
  -1  -9   6       56.08       63.58      4.68 o 
   0  -9   6      227.45      228.28      6.47 o 
   1  -9   6      145.63      148.97      7.75 o 
   2  -9   6       44.23       54.82      8.00 o 
   3  -9   6       85.29       89.49      6.80 o 
   4  -9   6       57.40       61.62      6.70 o 
   5  -9   6       23.66       37.11      6.73 o 
  -6  -8   6        0.74        1.70      3.12 o 
  -5  -8   6       17.13       12.34      3.80 o 
  -4  -8   6        2.28        5.73      3.84 o 
  -3  -8   6       87.11       79.02      5.62 o 
  -2  -8   6        2.14        1.92      3.06 o 
  -1  -8   6        4.95        8.67      3.08 o 
   0  -8   6        9.17        9.06      3.18 o 
   1  -8   6      279.63      267.66      5.69 o 
   2  -8   6       49.50       47.48      4.97 o 
   3  -8   6        5.33        3.77      3.44 o 
   4  -8   6       75.42       73.93      6.03 o 
   5  -8   6        3.72        5.63      3.73 o 
   6  -8   6       12.18       13.65     11.64 o 
  -7  -7   6       68.52       80.38     10.07 o 
  -6  -7   6       49.95       53.40      4.95 o 
  -5  -7   6       39.96       41.65      4.80 o 
  -4  -7   6       39.35       39.60      5.33 o 
  -3  -7   6       27.01       26.66      4.38 o 
  -2  -7   6       38.79       37.07      4.48 o 
  -1  -7   6       61.50       66.22      4.68 o 
   0  -7   6      222.90      207.92      4.27 o 
   1  -7   6        1.11        1.48      1.16 o 
   2  -7   6      142.64      129.49      6.61 o 
   3  -7   6       40.57       59.85      5.05 o 
   4  -7   6      155.94      132.42      7.03 o 
   5  -7   6        0.17        3.12      3.92 o 
   6  -7   6       13.22       11.97      5.63 o 
  -7  -6   6        0.13        0.42      4.53 o 
  -6  -6   6        3.19        1.38      2.66 o 
  -5  -6   6       26.96       25.88      5.28 o 
  -4  -6   6       77.83       78.32      5.41 o 
  -3  -6   6       16.96       19.84      3.97 o 
  -2  -6   6      259.51      268.90      7.09 o 
  -1  -6   6       20.38       25.25      3.08 o 
   0  -6   6      266.18      246.50      7.96 o 
   1  -6   6        1.09        1.33      1.18 o 
   2  -6   6       28.15       34.75      3.39 o 
   3  -6   6      493.32      504.10      8.58 o 
   4  -6   6       27.85       18.98      4.12 o 
   5  -6   6       83.78       91.66      8.56 o 
   6  -6   6       44.15       52.34      8.00 o 
  -7  -5   6      120.35      122.88      8.64 o 
  -6  -5   6       23.80       31.50      4.40 o 
  -5  -5   6       99.35       89.47      5.38 o 
  -4  -5   6      302.15      321.93     12.17 o 
  -3  -5   6      537.19      510.52      9.73 o 
  -2  -5   6      379.77      375.00      7.25 o 
  -1  -5   6        0.29        1.63      2.58 o 
   0  -5   6       85.73       82.95      3.06 o 
   1  -5   6        0.49        1.88      1.25 o 
   2  -5   6       24.70       27.23      1.68 o 
   3  -5   6        1.49        0.78      0.89 o 
   4  -5   6       15.14       16.92      3.58 o 
   5  -5   6        3.49        3.29      1.87 o 
   6  -5   6        8.28       11.75      5.13 o 
  -8  -4   6      142.64      144.77      9.69 o 
  -7  -4   6       18.71       19.27      5.04 o 
  -6  -4   6       92.22       91.66      5.37 o 
  -5  -4   6      460.15      459.82     21.79 o 
  -4  -4   6        0.34        3.83      3.19 o 
  -3  -4   6      118.79      120.71      5.99 o 
  -2  -4   6      257.43      256.55      6.56 o 
  -1  -4   6       28.25       24.65      2.92 o 
   0  -4   6       31.81       30.33      1.75 o 
   1  -4   6        1.43        2.63      1.27 o 
   2  -4   6        6.60       11.95      1.73 o 
   3  -4   6       13.95       13.65      1.50 o 
   4  -4   6       50.29       54.51      3.59 o 
   5  -4   6      146.51      120.12     10.01 o 
   6  -4   6        0.48        3.39      1.94 o 
  -8  -3   6        9.76        8.17      4.20 o 
  -7  -3   6        4.28        4.62      4.29 o 
  -6  -3   6      232.66      223.71      8.97 o 
  -5  -3   6        0.02        1.87      2.29 o 
  -4  -3   6      233.27      236.27      7.04 o 
  -3  -3   6      221.32      213.29      9.43 o 
  -2  -3   6      115.57      110.12      4.40 o 
  -1  -3   6       69.53       68.48      2.56 o 
   0  -3   6       15.66       12.81      1.49 o 
   1  -3   6      604.08      624.37      9.61 o 
   2  -3   6       60.57       66.65      1.78 o 
   3  -3   6      307.84      303.94      8.00 o 
   4  -3   6      284.96      268.17      6.26 o 
   5  -3   6      329.50      323.13     14.40 o 
   6  -3   6        0.06        3.22      2.51 o 
  -8  -2   6       29.88       29.73      7.19 o 
  -7  -2   6       27.68       28.37      5.98 o 
  -6  -2   6       75.45       67.22      6.03 o 
  -5  -2   6        0.56        0.76      2.14 o 
  -4  -2   6        0.94        2.82      2.83 o 
  -3  -2   6       28.13       30.05      3.37 o 
  -2  -2   6        0.22        0.22      1.68 o 
  -1  -2   6      206.01      203.04      3.83 o 
   0  -2   6        2.96        7.01      1.76 o 
   1  -2   6      114.28      109.84      2.53 o 
   2  -2   6       42.18       39.00      4.32 o 
   3  -2   6        1.22        1.39      0.75 o 
   4  -2   6      413.53      383.07     14.21 o 
   5  -2   6      113.94      106.17      9.73 o 
   6  -2   6       20.25       28.91      5.30 o 
  -8  -1   6       42.13       44.03      7.00 o 
  -7  -1   6        0.02        2.77      4.32 o 
  -6  -1   6       40.31       34.83      5.78 o 
  -5  -1   6       61.69       64.52      4.03 o 
  -4  -1   6        3.58        5.41      2.43 o 
  -3  -1   6       59.45       49.20      3.49 o 
  -2  -1   6       29.36       29.44      2.23 o 
  -1  -1   6       38.71       38.01      1.84 o 
   0  -1   6       32.29       33.46      1.50 o 
   1  -1   6       26.56       38.49      5.18 o 
   2  -1   6        9.48        9.22      2.90 o 
   3  -1   6       23.61       29.15      5.76 o 
   4  -1   6       57.95       55.49      3.03 o 
   5  -1   6       10.53        4.43      3.85 o 
   6  -1   6       10.94       16.79      6.03 o 
   7  -1   6       18.61       12.33      5.42 o 
  -8   0   6      207.44      224.26     10.81 o 
  -7   0   6       15.04       11.87      6.55 o 
  -6   0   6       79.88       93.10      7.85 o 
  -5   0   6      135.65      133.29      7.29 o 
  -4   0   6       18.63       14.29      2.36 o 
  -3   0   6       56.78       55.50      3.43 o 
  -2   0   6        0.85        1.42      1.26 o 
  -1   0   6      609.77      690.86      9.48 o 
   0   0   6       22.69       33.53      1.80 o 
   1   0   6      402.14      426.72      8.75 o 
   2   0   6      169.88      167.98      9.85 o 
   3   0   6      124.95      128.80      3.82 o 
   4   0   6        9.39        8.07      2.02 o 
   5   0   6        0.12       -0.41      3.09 o 
   6   0   6       62.99       65.92     15.46 o 
   7   0   6        1.72        3.26      4.21 o 
  -8   1   6       26.56       30.08     10.98 o 
  -7   1   6        0.09        3.27      3.55 o 
  -6   1   6       31.14       33.96      9.47 o 
  -5   1   6       37.76       40.09     11.87 o 
  -4   1   6      267.54      247.18      4.28 o 
  -3   1   6      256.71      233.76      4.88 o 
  -2   1   6       19.94       16.13      1.52 o 
  -1   1   6     1435.88     1515.43     23.45 o 
   0   1   6      158.51      151.12      3.29 o 
   1   1   6      659.11      653.65      5.88 o 
   2   1   6       59.51       56.57      2.40 o 
   3   1   6       78.57       85.95      5.05 o 
   4   1   6        0.43        1.16      0.99 o 
   5   1   6      350.89      317.64     13.83 o 
   6   1   6       29.93       26.24     22.38 o 
   7   1   6        3.43        9.46      7.23 o 
  -8   2   6        1.52        1.07      4.53 o 
  -7   2   6        8.06       12.24      5.99 o 
  -6   2   6        0.57        2.51      5.22 o 
  -5   2   6       22.14       22.28      5.30 o 
  -4   2   6      169.94      189.86      9.13 o 
  -3   2   6        0.27        1.23      1.33 o 
  -2   2   6      654.13      697.64      9.09 o 
  -1   2   6        1.32        2.91      1.32 o 
   0   2   6       47.81       27.50      2.49 o 
   1   2   6      247.57      256.87      4.86 o 
   2   2   6       50.42       53.53      2.27 o 
   3   2   6       77.22       74.72      3.29 o 
   4   2   6      932.98      906.75     13.09 o 
   5   2   6       51.92       48.00      3.55 o 
   6   2   6      128.03      125.25     11.32 o 
   7   2   6       18.26       20.41      7.64 o 
  -8   3   6        5.88        1.59      5.18 o 
  -7   3   6        2.24        3.39      4.80 o 
  -6   3   6      167.84      164.81      9.66 o 
  -5   3   6      537.54      585.62     16.32 o 
  -4   3   6      114.76      109.82      8.17 o 
  -3   3   6      144.26      147.52      7.51 o 
  -2   3   6       90.10      103.21      5.82 o 
  -1   3   6      266.72      323.80      5.53 o 
   0   3   6      259.38      264.47      7.76 o 
   1   3   6        4.61        5.95      1.61 o 
   2   3   6       50.49       51.03      3.74 o 
   3   3   6       12.42       11.95      1.87 o 
   4   3   6      190.32      203.27     13.57 o 
   5   3   6        0.01        1.16      1.59 o 
   6   3   6       16.80       11.63      9.55 o 
  -8   4   6        6.53        9.15      4.90 o 
  -7   4   6        0.45        3.61      4.38 o 
  -6   4   6      185.00      190.25      9.38 o 
  -5   4   6        1.67        4.07      4.76 o 
  -4   4   6      156.21      154.94      8.14 o 
  -3   4   6      209.18      213.73      8.69 o 
  -2   4   6       15.69       17.60      2.24 o 
  -1   4   6      797.12      838.66     18.29 o 
   0   4   6      126.94      123.17      4.12 o 
   1   4   6       10.21       13.44      2.19 o 
   2   4   6        0.64        2.48      1.57 o 
   3   4   6       64.00       57.72      3.93 o 
   4   4   6        4.66        6.99      5.05 o 
   5   4   6       10.63       10.25      7.07 o 
  -8   5   6       56.59       59.96      7.24 o 
  -7   5   6       38.04       34.03      6.69 o 
  -6   5   6        1.69        3.30      4.62 o 
  -5   5   6      170.45      174.92      8.65 o 
  -4   5   6       25.05       24.89      1.62 o 
  -3   5   6      229.13      228.38     12.21 o 
  -2   5   6      178.93      184.23      7.64 o 
  -1   5   6      550.72      592.91     12.37 o 
   0   5   6      689.34      709.21     20.88 o 
   1   5   6     1428.53     1513.36     19.39 o 
   2   5   6      404.29      395.78      8.95 o 
   3   5   6      319.63      302.82      8.88 o 
   4   5   6        1.28        8.40      7.02 o 
   5   5   6        0.17        2.40      1.91 o 
   6   5   6        1.33        7.07      6.41 o 
  -8   6   6       25.63       34.45      5.97 o 
  -7   6   6       21.93       19.28      4.85 o 
  -6   6   6       19.03       13.03      4.63 o 
  -5   6   6      245.33      236.50     10.08 o 
  -4   6   6       69.23       83.19      6.74 o 
  -3   6   6       13.60       21.40      5.71 o 
  -2   6   6        0.42        1.89      4.28 o 
  -1   6   6      142.89      131.97      6.72 o 
   0   6   6       16.79       17.54      5.20 o 
   1   6   6       37.21       37.12      5.23 o 
   2   6   6      615.22      601.97     16.30 o 
   3   6   6       11.70        9.16      3.27 o 
   4   6   6       10.40        9.50      7.26 o 
   5   6   6        7.64        7.94     11.00 o 
   6   6   6        2.83        1.70      3.84 o 
  -7   7   6       10.54        7.60      3.80 o 
  -6   7   6       13.89       19.56      5.00 o 
  -5   7   6        8.19       13.55      4.54 o 
  -4   7   6      143.33      146.03      7.61 o 
  -3   7   6      129.24      111.66     11.54 o 
  -2   7   6      438.13      430.64     11.23 o 
  -1   7   6        2.60        4.27      4.10 o 
   0   7   6      336.20      320.27      9.61 o 
   1   7   6       48.10       42.42      5.38 o 
   2   7   6        1.66        1.85      3.07 o 
   3   7   6        8.51       11.75      3.39 o 
   4   7   6       12.30       12.55      3.04 o 
   5   7   6        0.40        3.78      3.46 o 
  -7   8   6        4.89       -0.53      6.58 o 
  -6   8   6        3.49        2.39      3.23 o 
  -5   8   6       30.37       33.02      5.14 o 
  -4   8   6      104.22      107.10      6.89 o 
  -3   8   6        9.76        6.16      5.99 o 
  -2   8   6       74.67       69.41      6.51 o 
  -1   8   6      300.43      264.34      9.70 o 
   0   8   6       63.76       53.13      6.22 o 
   1   8   6       39.85       32.75      5.45 o 
   2   8   6        7.11        3.51      3.36 o 
   3   8   6        0.22        2.74      2.70 o 
   4   8   6        3.21        4.23      2.97 o 
   5   8   6        5.29        4.30      4.30 o 
  -7   9   6        4.70        4.14      6.92 o 
  -6   9   6       12.62        4.35      6.60 o 
  -5   9   6       59.72       57.91      6.10 o 
  -4   9   6        9.28        8.65      3.39 o 
  -3   9   6        3.07        6.58      3.54 o 
  -2   9   6       71.61       60.19      5.63 o 
  -1   9   6       50.46       53.77      5.82 o 
   0   9   6       64.98       66.23      6.64 o 
   1   9   6      595.36      615.34     19.95 o 
   2   9   6      318.87      337.83     11.33 o 
   3   9   6       14.99        9.27      4.08 o 
   4   9   6       94.72       94.63     10.43 o 
  -6  10   6       34.96       48.43     10.94 o 
  -5  10   6        7.29        2.59      6.96 o 
  -4  10   6       25.58       29.44      4.60 o 
  -3  10   6        1.43        0.19      3.05 o 
  -2  10   6       97.61       89.53      6.61 o 
  -1  10   6        0.98        1.16      4.74 o 
   0  10   6       40.50       47.44      5.72 o 
   1  10   6      265.60      274.72     21.16 o 
   2  10   6      201.84      224.22      9.15 o 
   3  10   6        0.05       -0.07      1.95 o 
  -5  11   6       33.05       35.44     13.86 o 
  -4  11   6       18.79       36.91     10.76 o 
  -3  11   6       12.09        9.00      4.06 o 
  -2  11   6        0.93        2.08      3.90 o 
  -1  11   6        2.89        5.00      4.27 o 
   0  11   6       62.60       46.32      6.59 o 
   1  11   6       45.55       51.20      5.64 o 
   2  11   6        3.69        5.28      4.06 o 
   3  11   6       43.53       27.79     12.50 o 
  -4  12   6       24.26       32.59      8.47 o 
  -2  12   6       10.45        9.15      4.27 o 
  -1  12   6        6.82        6.32      3.77 o 
   0  12   6       41.81       49.01      5.73 o 
   1  12   6       10.12       12.38      4.02 o 
  -3  13   6        3.08        4.06      8.27 o 
  -2  13   6        3.10        0.82      7.94 o 
  -1  13   6        6.76       10.48      7.77 o 
   0  13   6       24.55       23.07      5.13 o 
   0 -13   7        0.35        1.41      3.53 o 
   1 -13   7        6.63        2.66      5.15 o 
  -3 -12   7        5.90        5.48      4.28 o 
  -2 -12   7       50.49       55.15      6.68 o 
  -1 -12   7       36.44       30.95      5.75 o 
   0 -12   7       30.18       38.67      6.30 o 
   1 -12   7       29.15       41.25      5.26 o 
   2 -12   7      164.25      175.19      9.15 o 
   3 -12   7       17.54       25.76      5.31 o 
  -4 -11   7       16.20       18.79      6.04 o 
  -3 -11   7      105.79      112.25      6.42 o 
  -2 -11   7      228.35      230.15     10.49 o 
  -1 -11   7       41.73       34.21      8.00 o 
   0 -11   7       10.34        8.44      4.03 o 
   1 -11   7        1.94        6.31      3.78 o 
   2 -11   7        8.48       12.31      6.85 o 
   3 -11   7        0.00        1.59      3.43 o 
   4 -11   7        3.90        5.71      4.93 o 
  -5 -10   7        0.00        5.74      3.73 o 
  -4 -10   7        1.09        4.26      3.51 o 
  -3 -10   7       71.58       82.51      5.76 o 
  -2 -10   7       10.53        9.47      3.40 o 
  -1 -10   7        0.72        1.57      2.37 o 
   0 -10   7        6.58       10.15      5.38 o 
   1 -10   7       18.84       21.21      4.70 o 
   2 -10   7       79.63       89.34      9.19 o 
   3 -10   7       61.45       54.95      5.39 o 
   4 -10   7        0.99        6.02      4.64 o 
  -5  -9   7       16.10       19.44      4.05 o 
  -4  -9   7        0.01        1.34      3.05 o 
  -3  -9   7       13.16       18.46      4.73 o 
  -2  -9   7        3.11        3.67      3.34 o 
  -1  -9   7        0.09        4.30      3.95 o 
   0  -9   7      146.48      139.47     10.34 o 
   1  -9   7        5.20        7.48      4.27 o 
   2  -9   7       64.87       72.73      5.57 o 
   3  -9   7      110.07      127.37      6.81 o 
   5  -9   7        1.59        2.51      3.51 o 
  -6  -8   7        4.57        3.35      3.25 o 
  -5  -8   7        1.74        4.36      3.58 o 
  -4  -8   7       11.35       16.23      3.73 o 
  -3  -8   7      360.18      334.56     10.80 o 
  -2  -8   7      150.39      141.14      8.09 o 
  -1  -8   7       20.93       16.62      3.00 o 
   0  -8   7      289.97      281.32      7.30 o 
   1  -8   7       37.06       30.90      3.62 o 
   2  -8   7        4.56        9.14      3.74 o 
   3  -8   7      172.81      166.11      8.08 o 
   4  -8   7       39.43       42.48      8.32 o 
   5  -8   7       31.53       27.89     22.18 o 
  -6  -7   7        0.29        3.44      3.04 o 
  -5  -7   7        5.95        6.45      3.44 o 
  -4  -7   7       19.89       18.86      3.73 o 
  -3  -7   7      142.00      139.99      6.93 o 
  -2  -7   7       13.21       10.19      3.57 o 
  -1  -7   7      164.42      161.29      6.11 o 
   0  -7   7       12.63       14.71      2.94 o 
   1  -7   7      269.12      265.70      6.07 o 
   2  -7   7        0.09        1.12      1.32 o 
   3  -7   7        0.21        1.58      3.51 o 
   4  -7   7       56.90       63.43     21.55 o 
   5  -7   7        1.29        1.99      3.10 o 
   6  -7   7       49.59       50.32      7.69 o 
  -7  -6   7       31.21       30.59      6.37 o 
  -6  -6   7        2.53        4.04      2.97 o 
  -5  -6   7       12.11       14.83      4.11 o 
  -4  -6   7      318.45      296.64      8.11 o 
  -3  -6   7        9.85        9.49      4.31 o 
  -2  -6   7       38.13       38.05      3.90 o 
  -1  -6   7      126.50      120.18      5.12 o 
   0  -6   7       13.23       18.31      3.11 o 
   1  -6   7       30.96       32.43      2.16 o 
   2  -6   7       38.10       45.62      2.90 o 
   3  -6   7      447.12      362.55     12.17 o 
   4  -6   7       10.00        2.90      2.95 o 
   5  -6   7       10.84       11.44     13.21 o 
   6  -6   7        0.04        6.17      4.31 o 
  -7  -5   7        3.85        5.46      4.36 o 
  -6  -5   7      171.67      161.46      7.58 o 
  -5  -5   7        7.68        7.73      3.03 o 
  -4  -5   7      185.37      182.79      7.09 o 
  -3  -5   7     1395.64     1368.37     15.23 o 
  -2  -5   7       35.08       35.21      4.14 o 
  -1  -5   7      111.84      115.57      4.80 o 
   0  -5   7        1.23        1.57      2.24 o 
   1  -5   7       10.22       10.35      1.45 o 
   2  -5   7       51.07       46.21      2.17 o 
   3  -5   7       72.26       83.23      4.08 o 
   4  -5   7      375.98      403.12     16.37 o 
   5  -5   7      132.09      137.79     11.42 o 
   6  -5   7        1.62        3.17      4.19 o 
  -7  -4   7       34.39       34.67      6.38 o 
  -6  -4   7       57.30       53.03      4.28 o 
  -5  -4   7        0.92        3.47      2.56 o 
  -4  -4   7      345.41      340.60      8.97 o 
  -3  -4   7       85.30       80.39      5.35 o 
  -2  -4   7       69.63       63.61      4.12 o 
  -1  -4   7      243.16      250.71      6.16 o 
   0  -4   7       31.45       31.36      3.14 o 
   1  -4   7       40.38       49.25      3.03 o 
   2  -4   7       16.04       12.90      1.46 o 
   3  -4   7      223.66      221.86      7.54 o 
   4  -4   7        1.82        0.77      4.42 o 
   5  -4   7       40.30       40.03      6.11 o 
  -8  -3   7        6.33        4.15      4.30 o 
  -7  -3   7       68.08       64.77      7.33 o 
  -6  -3   7       33.27       30.94      3.41 o 
  -5  -3   7      261.11      249.98      7.62 o 
  -4  -3   7       18.73       19.04      3.76 o 
  -3  -3   7       45.24       46.06      4.06 o 
  -2  -3   7      440.50      462.04     10.53 o 
  -1  -3   7      378.93      368.29      9.71 o 
   0  -3   7      712.94      708.33     25.23 o 
   1  -3   7       23.45       22.56      2.30 o 
   2  -3   7       81.31       85.20      1.67 o 
   3  -3   7        0.02        0.66      0.42 o 
   4  -3   7       20.45       17.85      3.49 o 
   5  -3   7       19.40       15.89      9.84 o 
   6  -3   7       38.63       41.80      5.27 o 
  -8  -2   7        8.76       10.57      5.57 o 
  -7  -2   7       70.88       77.80      7.15 o 
  -6  -2   7       12.50        6.68      4.22 o 
  -5  -2   7      132.93      130.33      6.26 o 
  -4  -2   7       73.29       63.13      4.36 o 
  -3  -2   7       66.43       74.67      4.21 o 
  -2  -2   7      444.06      451.33      9.30 o 
  -1  -2   7       33.30       37.73      2.35 o 
   0  -2   7      120.76      115.63      6.12 o 
   1  -2   7       42.35       31.14      1.83 o 
   2  -2   7      410.69      406.77     10.44 o 
   3  -2   7        3.77        4.07      3.09 o 
   4  -2   7      244.89      241.36      8.78 o 
   5  -2   7      102.20       80.79     15.73 o 
   6  -2   7       12.42       13.62     11.75 o 
   7  -2   7       73.49       91.25      8.15 o 
  -8  -1   7        0.28        4.70      4.60 o 
  -7  -1   7       38.39       39.34      6.26 o 
  -6  -1   7       38.72       33.43     10.94 o 
  -5  -1   7      600.40      590.40     10.92 o 
  -4  -1   7       19.72       18.65      2.55 o 
  -3  -1   7       16.96       15.69      2.90 o 
  -2  -1   7      201.56      194.39      7.75 o 
  -1  -1   7       20.24       22.82      1.90 o 
   0  -1   7       67.36       67.26      2.13 o 
   1  -1   7      195.00      202.85      7.32 o 
   2  -1   7        1.53        1.75      3.29 o 
   3  -1   7      400.48      399.90     15.98 o 
   4  -1   7      342.60      327.99     14.54 o 
   5  -1   7      122.67      112.29     16.71 o 
   6  -1   7       45.46       31.54     18.67 o 
   7  -1   7        3.30        6.96      5.49 o 
  -8   0   7      190.12      189.40     13.67 o 
  -7   0   7        0.74        1.05      2.97 o 
  -6   0   7      191.30      219.74     10.56 o 
  -5   0   7      285.61      262.93     12.98 o 
  -4   0   7      149.27      138.89      6.67 o 
  -3   0   7       62.42       65.85      3.48 o 
  -2   0   7      169.79      174.34      4.62 o 
  -1   0   7       24.15       17.80      1.87 o 
   0   0   7      251.67      243.99      3.06 o 
   1   0   7       58.22       62.85      5.61 o 
   2   0   7       30.02       26.65      3.86 o 
   3   0   7      248.35      238.32     11.86 o 
   4   0   7      484.44      494.39     20.34 o 
   5   0   7        9.93        4.38      3.49 o 
   6   0   7        2.68        2.35      3.56 o 
   7   0   7       28.03       32.03      7.04 o 
  -8   1   7       49.24       55.77      8.01 o 
  -7   1   7       17.60       23.38     10.57 o 
  -6   1   7       58.07       66.67      9.74 o 
  -5   1   7       11.17        7.90      6.58 o 
  -4   1   7        5.21        5.11      2.32 o 
  -3   1   7      428.34      455.63     13.49 o 
  -2   1   7       20.45       20.48      1.86 o 
  -1   1   7      386.20      385.41      6.52 o 
   0   1   7       38.64       33.31      1.56 o 
   1   1   7       98.12       91.51      7.91 o 
   2   1   7       98.47       90.15      8.44 o 
   4   1   7      196.59      205.10     13.26 o 
   5   1   7       30.13       30.31     25.89 o 
   6   1   7       15.64       18.56     12.04 o 
  -8   2   7        0.49       -3.51      4.76 o 
  -7   2   7       77.60       91.84      8.35 o 
  -6   2   7        6.47       12.23      7.97 o 
  -5   2   7      210.69      231.90     11.21 o 
  -4   2   7      432.82      423.08     13.36 o 
  -3   2   7      547.39      568.90     11.70 o 
  -2   2   7        6.49        3.68      1.31 o 
  -1   2   7       78.67       68.17      3.64 o 
   0   2   7      470.70      510.18      9.54 o 
   1   2   7      185.66      192.77      3.67 o 
   2   2   7       93.79       95.23      2.04 o 
   3   2   7      123.21      114.12      3.30 o 
   4   2   7       25.94       26.58      7.84 o 
   5   2   7       40.78       50.19     20.41 o 
   6   2   7        2.57       -0.17      4.91 o 
  -8   3   7       14.89       25.76      6.26 o 
  -7   3   7       14.69       10.97      5.07 o 
  -6   3   7        0.00        3.12      5.12 o 
  -5   3   7      145.41      154.22      9.77 o 
  -4   3   7        0.55        2.04      2.98 o 
  -3   3   7       60.45       48.37      4.96 o 
  -2   3   7      113.82      115.13      4.90 o 
  -1   3   7        0.37        0.66      1.56 o 
   0   3   7      455.51      480.13      7.70 o 
   1   3   7       55.54       48.08      2.57 o 
   2   3   7       95.42       94.55      4.11 o 
   3   3   7      408.29      408.20      9.05 o 
   4   3   7        0.60        1.69      1.38 o 
   5   3   7      223.14      194.24     13.33 o 
   6   3   7      142.04      156.73     12.12 o 
  -8   4   7        1.40        6.49      4.30 o 
  -7   4   7        5.83        4.03      4.73 o 
  -6   4   7      172.87      169.87      9.60 o 
  -5   4   7      108.76      106.55      8.03 o 
  -4   4   7     1386.83     1452.00     26.68 o 
  -3   4   7     1213.60     1355.99     41.28 o 
  -2   4   7       99.85      105.51      7.05 o 
  -1   4   7      115.94      107.52      6.48 o 
   0   4   7      152.21      149.53      8.50 o 
   1   4   7      143.87      148.12      6.65 o 
   2   4   7       81.86       75.18      3.17 o 
   3   4   7        3.91        4.70      2.45 o 
   4   4   7       57.76       65.50      9.14 o 
   5   4   7       46.40       49.51     16.71 o 
   6   4   7       27.79       32.27     19.81 o 
  -8   5   7       53.07       51.79      7.45 o 
  -7   5   7        0.26        1.15      4.56 o 
  -6   5   7        3.79       10.27      6.40 o 
  -5   5   7        0.31       -1.97      4.51 o 
  -4   5   7        0.68        6.05      7.70 o 
  -3   5   7      266.74      265.38      6.73 o 
  -2   5   7      197.69      189.56      8.59 o 
  -1   5   7        8.26        8.63      4.06 o 
   0   5   7        7.49        4.48      4.81 o 
   1   5   7      387.12      389.79      8.85 o 
   2   5   7       68.87       69.70      4.98 o 
   3   5   7       34.86       30.74      8.18 o 
   4   5   7        3.73        4.71      7.13 o 
   5   5   7        9.74       11.75      9.04 o 
   6   5   7      141.78      142.57     12.90 o 
  -8   6   7       15.64       17.17      6.22 o 
  -7   6   7       31.83       40.33      6.51 o 
  -6   6   7       12.02        7.95      4.85 o 
  -5   6   7      136.09      144.79      8.03 o 
  -4   6   7       11.30       10.77      4.56 o 
  -3   6   7       33.07       30.52      5.57 o 
  -2   6   7      537.48      510.89     11.89 o 
  -1   6   7      353.40      349.23      9.59 o 
   0   6   7      289.97      294.15      8.63 o 
   1   6   7        3.30        3.71      3.35 o 
   2   6   7      148.66      140.59      6.51 o 
   3   6   7       51.70       47.92      9.21 o 
   4   6   7       10.86       22.93      8.10 o 
   5   6   7       25.19       21.12     15.77 o 
  -7   7   7        0.77        1.21      3.90 o 
  -6   7   7      147.32      136.94      8.11 o 
  -5   7   7       30.33       34.70      5.67 o 
  -4   7   7      408.48      438.54     15.53 o 
  -3   7   7      377.23      355.03     11.69 o 
  -2   7   7      243.67      218.38      9.23 o 
  -1   7   7       16.55       18.32      4.80 o 
   0   7   7       22.06       23.48      5.25 o 
   1   7   7       23.73       26.18      4.39 o 
   2   7   7       19.12       13.32      2.84 o 
   3   7   7       42.69       65.17      9.60 o 
   5   7   7       20.74       14.52     11.01 o 
  -7   8   7       12.72       12.43      6.46 o 
  -6   8   7       87.41       85.53      6.89 o 
  -5   8   7        6.58        1.86      3.50 o 
  -4   8   7       18.70       24.67      7.06 o 
  -3   8   7        4.22        4.94      4.92 o 
  -2   8   7      150.29      129.31      7.37 o 
  -1   8   7       14.73       12.93      4.51 o 
   0   8   7       11.21       18.01      6.56 o 
   1   8   7        5.66        4.63      3.69 o 
   2   8   7       10.41       13.34      5.80 o 
   3   8   7        9.81       11.14      3.31 o 
   4   8   7        1.45        2.25      3.56 o 
  -6   9   7       89.95       93.53      7.07 o 
  -5   9   7       41.91       38.77      5.73 o 
  -4   9   7      128.92      128.69      8.68 o 
  -3   9   7       62.62       66.89      6.01 o 
  -2   9   7        3.54        4.09      4.83 o 
  -1   9   7      122.25       98.94      7.25 o 
   0   9   7        6.91        3.90      4.19 o 
   1   9   7       14.45       16.28      5.02 o 
   2   9   7       87.00       97.22     12.13 o 
   3   9   7        0.01        2.71      2.38 o 
   4   9   7       47.20       45.41     16.67 o 
  -6  10   7       15.78       28.43     11.39 o 
  -5  10   7       37.90       32.12     11.52 o 
  -4  10   7        8.58        8.35      4.47 o 
  -3  10   7       53.95       54.01      5.52 o 
  -2  10   7      105.13      102.05      8.23 o 
  -1  10   7       44.46       36.29      5.45 o 
   0  10   7       11.97       16.22      4.65 o 
   1  10   7        2.73        3.95      4.19 o 
   2  10   7      159.23      191.16      9.02 o 
   3  10   7       11.64       14.87      4.24 o 
  -5  11   7       50.63       62.70     11.61 o 
  -3  11   7        7.89        9.31      3.70 o 
  -2  11   7        4.96        4.23      3.39 o 
  -1  11   7       19.12       15.56      4.21 o 
   0  11   7        3.99        2.43      3.58 o 
   1  11   7      113.59      118.59      7.82 o 
   2  11   7       31.94       18.75      6.90 o 
  -4  12   7       35.06       32.94      7.93 o 
  -3  12   7       57.33       63.91     12.22 o 
  -2  12   7        0.21        3.68      3.37 o 
  -1  12   7        7.74        6.54      3.28 o 
   0  12   7        1.69        2.92      3.24 o 
   1  12   7       14.78       13.55      3.94 o 
  -2 -12   8       53.32       63.38      7.35 o 
  -1 -12   8        7.15        8.31      3.88 o 
   0 -12   8       19.83       15.67      4.53 o 
   1 -12   8        1.77        2.51      3.40 o 
   2 -12   8       16.82       16.37      4.41 o 
  -3 -11   8        0.15        1.82      3.79 o 
  -2 -11   8      101.11      116.69      8.19 o 
  -1 -11   8       12.27       13.37      6.19 o 
   0 -11   8        3.29        2.81      3.18 o 
   1 -11   8      101.56      117.91      7.32 o 
   2 -11   8        1.73        2.17      4.50 o 
   3 -11   8       18.26       20.90      5.44 o 
  -4 -10   8       17.05       24.79      4.49 o 
  -3 -10   8        9.35       17.35      4.71 o 
  -2 -10   8       49.46       53.37      4.32 o 
  -1 -10   8      183.01      189.67     12.44 o 
   0 -10   8        0.00        3.50      3.49 o 
   1 -10   8       28.70       28.42      7.18 o 
   2 -10   8       49.36       51.59      5.27 o 
   3 -10   8        1.93        3.39      5.03 o 
   4 -10   8        1.86        4.72      5.08 o 
  -5  -9   8       33.04       34.66      4.95 o 
  -4  -9   8       32.21       29.96      4.92 o 
  -3  -9   8        1.85        2.56      3.32 o 
  -2  -9   8       51.72       56.88      5.03 o 
  -1  -9   8       66.38       58.97      4.25 o 
   0  -9   8        6.79        8.93      3.42 o 
   1  -9   8        0.90        1.90      2.87 o 
   2  -9   8       72.56       86.72      6.15 o 
   3  -9   8       10.75        4.79      5.51 o 
   4  -9   8        1.76        2.69      5.18 o 
  -6  -8   8       12.56       12.21      3.67 o 
  -5  -8   8       25.44       25.56      4.27 o 
  -4  -8   8        8.50        7.50      4.09 o 
  -3  -8   8        5.36        5.10      3.18 o 
  -2  -8   8       25.78       22.98      3.68 o 
  -1  -8   8        6.37        7.44      2.49 o 
   0  -8   8       26.00       24.34      4.87 o 
   1  -8   8      143.30      161.29      7.89 o 
   2  -8   8       78.58       83.30      5.89 o 
   3  -8   8       74.48       59.41      7.65 o 
   4  -8   8       28.91       34.50      9.00 o 
   5  -8   8        0.07        0.39      4.55 o 
  -6  -7   8        4.51        7.91      3.19 o 
  -5  -7   8       22.82       12.83      4.36 o 
  -4  -7   8      151.14      139.69      6.21 o 
  -3  -7   8       73.94       61.69      5.07 o 
  -2  -7   8      511.52      500.11     11.25 o 
  -1  -7   8      509.29      512.54     13.70 o 
   0  -7   8       74.40       76.87      3.96 o 
   1  -7   8       35.52       31.06      2.82 o 
   2  -7   8      238.69      233.39     13.68 o 
   4  -7   8        5.23        7.04      7.50 o 
   5  -7   8        4.83        9.17      6.41 o 
  -7  -6   8        0.15        0.17      3.94 o 
  -6  -6   8       80.07       82.38      5.70 o 
  -5  -6   8       16.25       14.31      4.68 o 
  -4  -6   8      277.72      256.37      8.55 o 
  -3  -6   8      315.55      310.19      8.98 o 
  -2  -6   8      268.99      250.46      9.25 o 
  -1  -6   8      138.40      133.94      5.32 o 
   0  -6   8       20.72       21.79      2.84 o 
   1  -6   8       14.79       13.44      2.66 o 
   2  -6   8       65.73       55.82      4.39 o 
   3  -6   8       16.73        9.65      8.17 o 
   4  -6   8       12.75       12.17      8.57 o 
   5  -6   8        7.76       12.38     12.15 o 
   6  -6   8        0.04        3.67      6.12 o 
  -7  -5   8        7.99        6.78      4.31 o 
  -6  -5   8        5.65        7.90      3.10 o 
  -5  -5   8        9.91        8.59      3.75 o 
  -4  -5   8      171.30      169.63      7.29 o 
  -3  -5   8       41.25       42.71      4.40 o 
  -2  -5   8       42.76       35.49      5.29 o 
  -1  -5   8       12.43       11.18      2.87 o 
   0  -5   8      242.45      231.16      5.76 o 
   1  -5   8        5.48        4.58      1.42 o 
   2  -5   8       25.39       26.92      2.15 o 
   3  -5   8        2.68        2.61      1.92 o 
   4  -5   8        3.08        2.95      2.29 o 
   5  -5   8       16.84       18.36      5.35 o 
  -7  -4   8       52.85       50.21      6.88 o 
  -6  -4   8        0.76        3.17      2.29 o 
  -5  -4   8        0.00        3.96      2.81 o 
  -4  -4   8       78.84       69.27      5.57 o 
  -3  -4   8       59.43       57.23      4.39 o 
  -2  -4   8        1.57        1.65      2.41 o 
  -1  -4   8       34.26       39.94      3.83 o 
   0  -4   8       38.57       29.77      2.41 o 
   1  -4   8      401.88      364.01     11.17 o 
   2  -4   8      300.75      279.61      9.31 o 
   3  -4   8        4.48        4.49      2.65 o 
   4  -4   8       33.29       30.75      4.31 o 
   5  -4   8        0.85        0.58      1.27 o 
  -7  -3   8        2.06        6.08      4.11 o 
  -6  -3   8      148.73      144.65      9.14 o 
  -5  -3   8       80.31       70.83      4.42 o 
  -4  -3   8      210.63      201.88      7.06 o 
  -3  -3   8       12.60       11.29      3.24 o 
  -2  -3   8        5.32        6.46      2.35 o 
  -1  -3   8        0.99        1.66      1.71 o 
   0  -3   8      113.93      126.89      4.17 o 
   1  -3   8        9.73       11.67      1.17 o 
   2  -3   8        2.88        2.59      2.73 o 
   3  -3   8      172.66      170.10      7.11 o 
   4  -3   8        0.07        3.57      2.53 o 
   5  -3   8       12.77       12.33      9.07 o 
   6  -3   8       19.28       10.84     13.21 o 
  -8  -2   8       48.21       57.27      6.87 o 
  -7  -2   8       25.01       36.88      6.81 o 
  -6  -2   8        4.20        4.48      5.61 o 
  -5  -2   8        8.48        9.26      2.58 o 
  -4  -2   8        0.60        1.26      2.39 o 
  -3  -2   8       46.07       38.95      3.80 o 
  -2  -2   8       18.03       19.25      2.82 o 
  -1  -2   8      230.18      243.93      6.97 o 
   0  -2   8      140.13      134.37      5.40 o 
   1  -2   8     1231.89     1298.20     86.66 o 
   2  -2   8       16.02       18.04      3.66 o 
   3  -2   8      466.32      448.59     12.15 o 
   4  -2   8       87.95      100.02      7.88 o 
   5  -2   8      132.08      134.55      8.95 o 
  -8  -1   8       35.05       39.59     11.74 o 
  -7  -1   8        4.24        5.85      5.56 o 
  -6  -1   8      131.30      133.11      9.27 o 
  -5  -1   8       37.78       31.09      3.02 o 
  -4  -1   8       56.56       56.11      3.88 o 
  -3  -1   8       24.41       25.51      3.47 o 
  -2  -1   8       33.49       41.23      3.67 o 
  -1  -1   8        2.85        2.87      1.64 o 
   0  -1   8      124.18      130.37      3.18 o 
   1  -1   8        3.65        5.42      3.12 o 
   2  -1   8      922.63      945.73     19.46 o 
   3  -1   8       99.60       98.36     15.48 o 
   4  -1   8       78.77       70.75      7.23 o 
   5  -1   8        8.72       12.79      8.59 o 
   6  -1   8        2.83        2.35      2.52 o 
  -8   0   8        0.18        2.63      3.88 o 
  -7   0   8       17.08       18.78      6.88 o 
  -6   0   8       36.61       48.89     11.14 o 
  -5   0   8      168.15      158.94      5.95 o 
  -4   0   8        8.67        6.80      3.50 o 
  -3   0   8      217.70      225.73      6.33 o 
  -2   0   8       59.04       57.41      3.85 o 
  -1   0   8      122.93      123.43      3.58 o 
   0   0   8        8.73        8.52      1.31 o 
   1   0   8      365.17      374.97     15.05 o 
   2   0   8     1732.63     1802.12     29.01 o 
   3   0   8      161.39      146.10     10.16 o 
   4   0   8        2.96        5.35      4.30 o 
   5   0   8      152.43      158.49     10.79 o 
   6   0   8       36.49       26.63     24.84 o 
  -8   1   8      131.78      140.63      9.73 o 
  -7   1   8       10.89       12.91      6.75 o 
  -6   1   8      194.83      212.58     11.08 o 
  -5   1   8      396.76      383.62     35.83 o 
  -4   1   8       50.38       50.82      4.43 o 
  -3   1   8      123.76      138.43      3.86 o 
  -2   1   8        2.49        3.04      2.69 o 
  -1   1   8       80.44       84.03      3.22 o 
   0   1   8       12.72        9.99      1.18 o 
   1   1   8        9.25        6.99      5.51 o 
   3   1   8      102.17      107.72     10.30 o 
   4   1   8       15.74       23.93      7.04 o 
   5   1   8        0.55        1.57      4.36 o 
   6   1   8        9.04        7.65      7.45 o 
  -8   2   8       22.01       25.94      8.99 o 
  -7   2   8        0.14        4.60      5.01 o 
  -6   2   8        3.36        4.29      5.38 o 
  -5   2   8       14.35       10.98      6.46 o 
  -4   2   8       89.47       94.29      7.55 o 
  -3   2   8        4.35        5.50      1.63 o 
  -2   2   8      482.71      497.24     11.06 o 
  -1   2   8       47.65       46.87      2.72 o 
   0   2   8        0.81        1.42      1.95 o 
   1   2   8        2.22        3.53      1.01 o 
   2   2   8        4.09        8.08      5.25 o 
   3   2   8        1.34        2.35      5.15 o 
   4   2   8        0.15        3.43      5.47 o 
   5   2   8        9.81        9.21      6.14 o 
   6   2   8        6.60        1.98      4.60 o 
  -8   3   8       90.60       97.33      8.79 o 
  -7   3   8       12.36       23.61      6.72 o 
  -6   3   8       25.94       27.48      7.10 o 
  -5   3   8        9.82        9.88      6.79 o 
  -4   3   8      326.20      344.55     12.96 o 
  -3   3   8      516.76      531.90     16.87 o 
  -2   3   8       18.77       27.48      6.73 o 
  -1   3   8       13.01       13.89      4.66 o 
   0   3   8      181.60      162.63     11.09 o 
   1   3   8      561.43      568.97      8.31 o 
   2   3   8      264.62      249.99      6.09 o 
   3   3   8       45.16       44.58      7.81 o 
   4   3   8        0.05        0.70      4.93 o 
   5   3   8       79.49       81.90      8.61 o 
   6   3   8       54.69       69.59     21.85 o 
  -8   4   8        2.76        5.94      4.47 o 
  -7   4   8        1.86        0.35      4.80 o 
  -6   4   8      234.40      246.22     10.57 o 
  -5   4   8       27.50       29.80     10.43 o 
  -4   4   8      117.09      115.52     11.17 o 
  -3   4   8        0.20        2.49      1.72 o 
  -2   4   8       41.85       46.67      5.74 o 
  -1   4   8      241.25      234.13     13.54 o 
   0   4   8      228.68      220.79      9.41 o 
   1   4   8       97.95       83.06      3.07 o 
   2   4   8      506.88      510.45     10.89 o 
   3   4   8       87.76       85.99      9.51 o 
   4   4   8       70.00       61.13      8.68 o 
  -8   5   8       32.45       29.36      6.31 o 
  -7   5   8        8.46        6.81      4.61 o 
  -6   5   8      147.96      147.23      9.81 o 
  -5   5   8      314.34      315.48     15.38 o 
  -4   5   8       13.91       13.66      6.64 o 
  -3   5   8     1084.65     1130.97     42.06 o 
  -2   5   8        8.53       10.37      5.06 o 
  -1   5   8      381.66      351.71      9.31 o 
   0   5   8       82.83       94.23      5.34 o 
   1   5   8       32.95       36.13      4.17 o 
   2   5   8       37.16       34.71      8.57 o 
   3   5   8       39.12       41.15      8.35 o 
   4   5   8       52.99       54.45      8.66 o 
   5   5   8       66.58       63.19     19.43 o 
  -7   6   8       23.76       24.58     10.72 o 
  -6   6   8       67.36       66.30      7.92 o 
  -5   6   8       27.89       25.13      9.29 o 
  -4   6   8      199.14      167.89     15.84 o 
  -3   6   8      257.57      224.24      9.89 o 
  -2   6   8       86.21       80.17      6.81 o 
  -1   6   8       20.86       18.17      4.66 o 
   0   6   8       11.30        6.31      4.39 o 
   1   6   8       14.86        8.55      3.50 o 
   2   6   8       56.28       55.59      9.87 o 
   3   6   8       18.46       13.93      7.31 o 
   4   6   8       11.07       13.21      7.06 o 
   5   6   8       73.06       99.04     11.22 o 
  -7   7   8        2.48        1.96      4.53 o 
  -6   7   8       21.33       23.64      5.54 o 
  -5   7   8        4.07        6.19      5.69 o 
  -4   7   8        0.01        1.65      4.45 o 
  -3   7   8       41.80       38.03      4.73 o 
  -2   7   8       30.37       39.48      7.70 o 
  -1   7   8      189.34      177.72      8.35 o 
   0   7   8        2.15        5.28      3.38 o 
   1   7   8       27.13       32.29      4.50 o 
   2   7   8        4.42        4.23      2.47 o 
   3   7   8       71.93       81.62     10.74 o 
   4   7   8        2.38        4.82      6.65 o 
  -7   8   8       97.62       92.55      7.46 o 
  -6   8   8       17.14       21.03      5.22 o 
  -5   8   8       24.15       18.29      6.36 o 
  -4   8   8        3.84        4.30      4.11 o 
  -3   8   8       77.64       74.55      6.55 o 
  -2   8   8      233.91      233.67      9.25 o 
  -1   8   8      328.72      315.29     10.03 o 
   0   8   8       21.23       23.88      4.91 o 
   1   8   8        6.79        9.86      3.68 o 
   2   8   8       16.61       16.15      3.82 o 
   3   8   8        4.33        3.41      4.93 o 
   4   8   8        2.56        5.88      6.43 o 
  -6   9   8        0.58        3.73      3.63 o 
  -5   9   8       54.48       60.19      7.52 o 
  -4   9   8        3.00        2.19      3.22 o 
  -3   9   8       37.82       30.08      5.87 o 
  -2   9   8       41.82       30.21      5.07 o 
  -1   9   8        2.76        2.80      4.88 o 
   0   9   8        0.23        8.01      4.50 o 
   1   9   8        6.01        4.09      3.57 o 
   2   9   8       40.50       51.30      5.33 o 
   3   9   8       10.49        7.45      5.28 o 
  -5  10   8        1.29        3.06      2.87 o 
  -4  10   8        3.47        2.84      3.26 o 
  -3  10   8       20.99       17.69      4.51 o 
  -2  10   8       19.85       19.35      4.69 o 
  -1  10   8        0.56        2.12      3.67 o 
   0  10   8        4.86        4.97      3.94 o 
   1  10   8       11.18       10.47      3.78 o 
   2  10   8       17.99       15.76      3.71 o 
  -4  11   8        0.44        6.92      7.76 o 
  -3  11   8        3.00        5.82      4.52 o 
  -2  11   8       24.35       23.55      5.06 o 
  -1  11   8       37.33       37.24      5.13 o 
   0  11   8       25.21       22.91      5.12 o 
   1  11   8        7.29        8.93      4.67 o 
  -3  12   8        0.01        0.15      6.96 o 
  -2  12   8        7.50        5.03      3.20 o 
  -1  12   8       51.10       43.91      5.15 o 
  -3 -11   9        1.74        3.43      5.66 o 
  -2 -11   9        2.09        1.28      4.33 o 
  -1 -11   9       37.22       31.95      5.04 o 
   0 -11   9       25.09       23.01      5.11 o 
   1 -11   9        9.23       12.76      4.49 o 
   2 -11   9        3.42        4.40      5.11 o 
  -4 -10   9        1.24        6.23      3.51 o 
  -3 -10   9       16.71       16.32      4.90 o 
  -2 -10   9        0.14       -0.12      3.53 o 
  -1 -10   9       87.72       87.80      6.63 o 
   0 -10   9        5.40       10.22      4.17 o 
   1 -10   9        0.58        6.78      3.41 o 
   2 -10   9      207.77      186.99     13.16 o 
   3 -10   9       13.11       17.73      5.73 o 
  -5  -9   9       31.16       41.73      5.08 o 
  -4  -9   9      174.02      183.30      7.41 o 
  -3  -9   9       16.10       16.66      3.70 o 
  -2  -9   9       54.34       53.12      5.98 o 
  -1  -9   9       26.16       30.79      3.49 o 
   0  -9   9       36.61       28.72      4.00 o 
   1  -9   9        4.59       12.79      8.00 o 
   2  -9   9        1.29        8.51      5.32 o 
   3  -9   9        8.36       10.16      7.69 o 
   4  -9   9        0.18        4.01      4.81 o 
  -5  -8   9      101.04      101.42      6.17 o 
  -4  -8   9       38.23       29.71      4.11 o 
  -3  -8   9        1.38        1.23      3.01 o 
  -2  -8   9        4.40        6.20      2.78 o 
  -1  -8   9        0.01        2.70      2.39 o 
   0  -8   9       31.47       31.04      3.21 o 
   1  -8   9      104.07       99.60      5.33 o 
   2  -8   9        6.11        2.45      5.03 o 
   4  -8   9        4.79        3.72      5.51 o 
  -6  -7   9       17.22       13.62      4.39 o 
  -5  -7   9       13.76       16.31      3.87 o 
  -4  -7   9      448.60      428.47     10.51 o 
  -3  -7   9       95.46       81.36      5.23 o 
  -2  -7   9      108.89      112.06      5.68 o 
  -1  -7   9      101.59      100.12      6.48 o 
   0  -7   9      105.79       99.87      5.03 o 
   1  -7   9      113.60       98.82      6.85 o 
   2  -7   9      438.82      462.73     18.39 o 
   3  -7   9       38.93       32.85      6.75 o 
   4  -7   9        5.36        2.66      5.76 o 
   5  -7   9        4.20        4.06      7.21 o 
  -6  -6   9       16.21       15.37      5.03 o 
  -5  -6   9       95.83       85.86      5.80 o 
  -4  -6   9      582.53      564.06     15.94 o 
  -3  -6   9      101.56      101.84      5.74 o 
  -2  -6   9       19.34       18.96      3.41 o 
  -1  -6   9      217.54      207.91      8.10 o 
   0  -6   9        9.64        6.51      3.90 o 
   1  -6   9       41.86       43.27      2.87 o 
   2  -6   9        0.49        1.86      1.89 o 
   3  -6   9       81.25       89.17     10.48 o 
   4  -6   9       11.26       19.01     13.60 o 
   5  -6   9        0.03        8.63      7.69 o 
  -7  -5   9        0.07        0.96      4.33 o 
  -6  -5   9        5.23        9.61      5.51 o 
  -5  -5   9       23.09       17.76      3.50 o 
  -4  -5   9       37.51       39.77      5.09 o 
  -3  -5   9       34.64       29.97      3.97 o 
  -2  -5   9       16.45       15.10      2.94 o 
  -1  -5   9      559.40      517.56      9.87 o 
   0  -5   9      213.94      194.57      5.62 o 
   1  -5   9       51.16       53.56      4.56 o 
   2  -5   9       98.04       88.12      4.81 o 
   3  -5   9       82.89       83.29     21.19 o 
   4  -5   9       53.80       50.34     17.64 o 
   5  -5   9        6.82        9.53      5.88 o 
  -7  -4   9       73.09       75.31      8.42 o 
  -6  -4   9        0.15        1.77      5.51 o 
  -5  -4   9        2.37        5.55      2.64 o 
  -4  -4   9        8.60        7.97      3.18 o 
  -3  -4   9       39.82       39.59      4.70 o 
  -2  -4   9      127.99      124.15      5.22 o 
  -1  -4   9      128.84      124.96      4.82 o 
   0  -4   9       51.71       58.56      3.63 o 
   1  -4   9      220.97      213.64      5.57 o 
   2  -4   9        2.36        2.87      1.81 o 
   3  -4   9        6.66        5.03      3.00 o 
   4  -4   9        0.20       -2.45      5.93 o 
   5  -4   9        0.01        3.78      6.07 o 
  -7  -3   9       18.28       13.87      7.79 o 
  -6  -3   9       71.96       73.84      8.00 o 
  -5  -3   9       46.32       46.56      4.34 o 
  -4  -3   9       66.80       68.17      4.85 o 
  -3  -3   9       87.25       82.33      5.02 o 
  -2  -3   9       23.19       20.99      2.99 o 
  -1  -3   9       38.25       37.54      3.30 o 
   0  -3   9      555.10      533.63      8.22 o 
   1  -3   9      591.43      531.64     18.25 o 
   2  -3   9        6.15        3.51      2.58 o 
   3  -3   9       48.32       50.33      4.66 o 
   4  -3   9       21.75       17.18      3.77 o 
   5  -3   9        4.93        3.12      3.78 o 
  -7  -2   9       39.32       49.10      6.77 o 
  -6  -2   9       35.47       34.69      6.01 o 
  -5  -2   9        5.95        9.41      2.80 o 
  -4  -2   9        8.13        8.58      2.59 o 
  -3  -2   9       27.81       32.10      3.64 o 
  -2  -2   9       13.01       12.66      3.56 o 
  -1  -2   9       12.06       13.31      1.71 o 
   0  -2   9       28.80       23.57      1.97 o 
   1  -2   9      106.92      103.62      7.53 o 
   2  -2   9       10.79       15.09      4.13 o 
   3  -2   9     1057.30     1089.58     17.35 o 
   4  -2   9        1.14        4.24      5.06 o 
   5  -2   9        0.02        2.85      3.89 o 
   6  -2   9        2.74        2.27      2.54 o 
  -8  -1   9       36.90       42.94     13.25 o 
  -7  -1   9       53.69       43.70      6.74 o 
  -6  -1   9        0.17        1.40      4.48 o 
  -5  -1   9       11.09       10.75      2.54 o 
  -4  -1   9        0.07        2.13      2.18 o 
  -3  -1   9      479.41      496.27      9.08 o 
  -2  -1   9      193.30      199.87     10.70 o 
  -1  -1   9        5.13        2.98      1.27 o 
   0  -1   9      113.38      109.59      2.76 o 
   1  -1   9      694.09      680.91     20.35 o 
   2  -1   9       12.68       10.20      4.67 o 
   3  -1   9       73.38       73.80      8.00 o 
   4  -1   9       41.59       44.70      6.58 o 
   5  -1   9        0.21        1.14      3.20 o 
   6  -1   9        0.26        0.39      3.07 o 
  -8   0   9      144.30      159.46     17.61 o 
  -7   0   9        0.93        4.29      5.94 o 
  -6   0   9      109.41      114.22      8.63 o 
  -5   0   9      251.93      236.77      9.89 o 
  -4   0   9      275.29      263.16     19.94 o 
  -3   0   9        5.80        6.39      3.02 o 
  -2   0   9      108.59      122.36      8.61 o 
  -1   0   9       53.69       48.39      2.36 o 
   0   0   9       20.16       19.63      1.34 o 
   1   0   9      162.89      159.16      8.18 o 
   2   0   9       21.13       20.75      7.09 o 
   3   0   9        0.17       -0.43      4.28 o 
   4   0   9       10.86        6.29      5.59 o 
   5   0   9        0.16        2.83      3.73 o 
   6   0   9        2.98        3.24      3.60 o 
  -8   1   9        0.17        4.19      4.91 o 
  -7   1   9        1.02        3.37      5.47 o 
  -6   1   9        6.07       12.31      8.21 o 
  -5   1   9      149.84      160.67     16.16 o 
  -4   1   9        7.56        5.70      2.42 o 
  -3   1   9       67.21       73.39      4.36 o 
  -2   1   9       14.91       14.53      2.83 o 
  -1   1   9       16.59       18.45      2.00 o 
   0   1   9      470.75      454.44     12.72 o 
   1   1   9       88.20       79.15      9.38 o 
   2   1   9      684.30      666.92     22.91 o 
   3   1   9      360.02      348.36     15.41 o 
   4   1   9       11.72        9.68      4.52 o 
   5   1   9       48.85       66.86      9.34 o 
  -8   2   9       23.82       35.43      6.74 o 
  -7   2   9       23.77       45.84     11.75 o 
  -6   2   9      181.47      199.30     10.90 o 
  -5   2   9       37.55       39.55      6.56 o 
  -4   2   9      276.69      265.52     10.53 o 
  -3   2   9      405.37      427.05     20.03 o 
  -2   2   9       51.27       50.90      5.27 o 
  -1   2   9        2.69        2.16      1.11 o 
   0   2   9        4.14        2.47      1.02 o 
   1   2   9      227.76      207.36     11.08 o 
   2   2   9       53.92       45.74      8.80 o 
   3   2   9      149.71      151.57     11.51 o 
   4   2   9       22.00       26.44      8.73 o 
   5   2   9        2.10        2.88      5.03 o 
  -8   3   9       25.49       31.08     10.45 o 
  -7   3   9      270.40      298.70     16.86 o 
  -6   3   9      123.15      109.95      8.59 o 
  -5   3   9       14.89       17.67      6.27 o 
  -4   3   9      356.32      336.89     12.25 o 
  -3   3   9       30.93       32.70      6.14 o 
  -2   3   9        2.37        1.81      3.75 o 
  -1   3   9       10.35        7.67      4.47 o 
   0   3   9      172.12      176.34      5.97 o 
   1   3   9        3.08        2.32      1.83 o 
   2   3   9       41.15       37.15      7.69 o 
   3   3   9        8.32       10.23      7.09 o 
   4   3   9        7.71       12.41      5.54 o 
   5   3   9        8.90        8.15      7.09 o 
  -7   4   9        0.99        2.34      5.11 o 
  -6   4   9       50.28       48.79      9.75 o 
  -5   4   9       18.20       17.65      6.39 o 
  -4   4   9        2.24        3.46      5.33 o 
  -3   4   9      136.42      145.37     12.10 o 
  -2   4   9        2.51        7.95      4.35 o 
  -1   4   9       52.37       44.29      4.76 o 
   0   4   9      356.23      326.35     18.79 o 
   1   4   9      347.53      317.84      8.52 o 
   2   4   9        5.10        5.20      5.06 o 
   3   4   9       19.15       33.70      9.55 o 
   4   4   9        0.67       -2.93      4.33 o 
   5   4   9        7.59        5.32      7.48 o 
  -7   5   9       54.72       67.17      8.14 o 
  -6   5   9       42.13       35.49      9.82 o 
  -5   5   9       84.09       82.26      8.49 o 
  -4   5   9      268.24      262.81     10.55 o 
  -3   5   9      178.48      179.39      9.16 o 
  -2   5   9      149.99      154.97      7.91 o 
  -1   5   9       93.88      100.56      5.69 o 
   0   5   9        1.06        1.20      2.95 o 
   1   5   9       36.56       38.68      8.18 o 
   2   5   9        0.25        0.38      5.15 o 
   3   5   9        4.80        2.68      5.11 o 
   4   5   9       67.52       78.18      8.80 o 
   5   5   9       27.61       25.01     16.95 o 
  -7   6   9       26.68       26.11      5.45 o 
  -6   6   9       77.14       85.05     10.14 o 
  -5   6   9       26.98       22.11      5.49 o 
  -4   6   9       45.43       37.93      6.69 o 
  -3   6   9       25.60       20.69      5.99 o 
  -2   6   9       24.20       28.01      5.26 o 
  -1   6   9       11.10       13.65      4.25 o 
   0   6   9        6.94        3.82      5.86 o 
   1   6   9        7.45        6.25      3.38 o 
   2   6   9      150.33      156.65     11.78 o 
   3   6   9      141.73      168.27     12.63 o 
   4   6   9        2.23        2.22      4.96 o 
  -7   7   9        0.03        6.90      5.68 o 
  -6   7   9       30.90       35.65      6.54 o 
  -5   7   9        9.25        8.33      4.58 o 
  -4   7   9       44.53       49.52      7.04 o 
  -3   7   9       27.50       27.42      7.27 o 
  -2   7   9       81.01       65.19      6.25 o 
  -1   7   9       18.06       10.53      4.68 o 
   0   7   9        0.32        2.14      3.20 o 
   1   7   9       34.60       29.84      5.16 o 
   2   7   9       10.11        5.86      5.92 o 
   3   7   9       26.70       22.26      8.06 o 
   4   7   9        0.90        1.02      4.77 o 
  -6   8   9        8.53       10.44      4.35 o 
  -5   8   9       14.70       15.37      4.93 o 
  -4   8   9       27.83       30.11      6.35 o 
  -3   8   9       14.10       16.39      4.55 o 
  -2   8   9        0.13        1.02      3.94 o 
  -1   8   9        2.11        3.35      3.99 o 
   0   8   9       14.39       14.52      4.83 o 
   1   8   9       45.62       57.36      5.01 o 
   2   8   9       15.26       22.55      7.84 o 
   3   8   9        0.17        5.17      5.39 o 
  -6   9   9       84.23       72.37      6.51 o 
  -5   9   9       15.40       24.91      5.38 o 
  -4   9   9        0.00        3.30      3.36 o 
  -3   9   9       27.11       29.84      5.50 o 
  -2   9   9        0.51        2.59      4.20 o 
  -1   9   9        9.08        5.30      4.06 o 
   0   9   9        5.06        3.85      3.57 o 
   1   9   9       94.37      107.99      6.71 o 
   2   9   9        2.61        3.14      5.32 o 
  -5  10   9        1.54        4.26      4.92 o 
  -4  10   9        2.62        1.95      3.27 o 
  -3  10   9        0.17        5.44      4.19 o 
  -2  10   9        4.76        4.16      3.46 o 
  -1  10   9        0.21        2.94      3.62 o 
   0  10   9      205.43      232.44     12.53 o 
   1  10   9       48.97       55.94      5.59 o 
  -4  11   9       20.09       20.22      5.98 o 
  -3  11   9       32.25       33.48      5.08 o 
  -2  11   9       13.96       13.17      4.37 o 
  -1  11   9       12.26       13.65      3.90 o 
   0  11   9       45.47       47.48      8.00 o 
  -1 -11  10        3.13        5.81      3.96 o 
   0 -11  10        8.21       19.09      7.55 o 
  -3 -10  10        6.56        8.42      3.26 o 
  -2 -10  10        0.98        4.47      3.95 o 
  -1 -10  10        6.51       14.93      4.42 o 
   0 -10  10       45.92       40.35      5.03 o 
   1 -10  10       25.18       22.45      7.59 o 
   2 -10  10       64.54       69.77     10.81 o 
  -4  -9  10      370.04      373.84     10.62 o 
  -3  -9  10        5.29        3.60      2.90 o 
  -2  -9  10       38.46       33.60      3.66 o 
  -1  -9  10        8.85        7.36      3.73 o 
   0  -9  10       10.99       12.59      3.99 o 
   1  -9  10       89.08      106.78     10.43 o 
   2  -9  10       46.62       43.20      7.74 o 
  -5  -8  10      700.01      684.44     23.77 o 
  -4  -8  10       25.14       33.74      4.68 o 
  -3  -8  10       46.54       56.04      5.08 o 
  -2  -8  10       17.82       17.96      3.60 o 
  -1  -8  10        6.52        4.01      2.28 o 
   0  -8  10       82.83       79.81      5.55 o 
   1  -8  10        3.99        3.20      5.64 o 
   2  -8  10        0.04        0.84      5.80 o 
   3  -8  10       16.85       19.71      7.06 o 
   4  -8  10       14.30       17.34     15.97 o 
  -5  -7  10       10.53       12.67      3.83 o 
  -4  -7  10        0.83        3.42      2.95 o 
  -3  -7  10        0.29        2.65      3.46 o 
  -2  -7  10        2.88        4.31      2.59 o 
  -1  -7  10       31.46       30.08      3.34 o 
   0  -7  10        0.19        1.26      1.90 o 
   1  -7  10       48.36       45.81      4.16 o 
   2  -7  10       77.83       82.90     10.19 o 
   3  -7  10       26.68       17.93     10.02 o 
   4  -7  10        0.72        6.39      6.39 o 
  -6  -6  10        1.01        2.05      4.36 o 
  -5  -6  10      191.14      172.85      7.10 o 
  -4  -6  10       62.66       68.76      4.91 o 
  -3  -6  10        6.09        9.48      4.03 o 
  -2  -6  10      128.39      122.86      5.84 o 
  -1  -6  10      125.09      121.12      5.28 o 
   0  -6  10      197.97      202.71     11.94 o 
   1  -6  10       14.98       12.43      5.74 o 
   2  -6  10        5.45        4.57      2.29 o 
   3  -6  10        0.37        2.81      3.95 o 
   4  -6  10        5.66        6.61      7.67 o 
  -6  -5  10        5.53        9.86      6.34 o 
  -5  -5  10        8.50        6.03      2.93 o 
  -4  -5  10       26.74       30.96      4.27 o 
  -3  -5  10       82.27       81.15      5.25 o 
  -2  -5  10       87.13       83.60      4.80 o 
  -1  -5  10        0.53        1.21      2.13 o 
   0  -5  10       99.13       94.69      6.55 o 
   1  -5  10      102.58      101.56      5.83 o 
   2  -5  10       72.61       55.39     24.80 o 
   3  -5  10       13.92       15.81      3.03 o 
   4  -5  10       11.06       14.75      7.43 o 
   5  -5  10       65.77       84.21     10.19 o 
  -7  -4  10        0.71        2.06      4.78 o 
  -6  -4  10       17.85       12.99      6.05 o 
  -5  -4  10       14.08       18.29      3.76 o 
  -4  -4  10      277.16      281.98      8.90 o 
  -3  -4  10      387.57      395.77      8.97 o 
  -2  -4  10       40.02       36.09      3.63 o 
  -1  -4  10        2.80        4.31      2.74 o 
   0  -4  10     1006.02      994.63     28.31 o 
   1  -4  10       54.40       53.59      5.34 o 
   2  -4  10      142.76      143.39     12.62 o 
   3  -4  10       17.51       21.13      3.66 o 
   4  -4  10       79.64       85.42      6.17 o 
  -7  -3  10        6.56        9.66      5.58 o 
  -6  -3  10       28.12       29.85      5.80 o 
  -5  -3  10        1.29        1.71      2.27 o 
  -4  -3  10       51.02       43.28      3.88 o 
  -3  -3  10      271.43      258.56      8.07 o 
  -2  -3  10      371.73      381.32      9.13 o 
  -1  -3  10       14.97       14.02      2.57 o 
   0  -3  10      184.59      172.00      8.72 o 
   1  -3  10        0.91        1.15      3.41 o 
   2  -3  10       23.10       18.74      4.31 o 
   3  -3  10        6.81        7.22      3.14 o 
   4  -3  10        0.56        1.02      2.40 o 
   5  -3  10       49.46       52.85      5.81 o 
  -7  -2  10        0.23        1.64      4.42 o 
  -6  -2  10        4.27        5.01      5.21 o 
  -5  -2  10        0.05        2.46      2.82 o 
  -4  -2  10       51.53       44.54      3.82 o 
  -3  -2  10        9.54        9.32      3.03 o 
  -2  -2  10      158.11      152.43      5.84 o 
  -1  -2  10       22.05       23.30      3.27 o 
   0  -2  10       11.96       13.31      2.05 o 
   1  -2  10      243.56      255.54     15.53 o 
   2  -2  10       79.38       77.32      6.01 o 
   3  -2  10      104.56       98.19     10.09 o 
   4  -2  10        3.37       11.85      4.88 o 
  -7  -1  10        3.31        6.78      4.27 o 
  -6  -1  10        0.65        2.61      5.35 o 
  -5  -1  10       20.31       14.03      4.99 o 
  -4  -1  10        9.41        6.76      3.96 o 
  -3  -1  10        3.13        1.80      2.11 o 
  -2  -1  10       65.71       58.94      5.96 o 
  -1  -1  10       13.87       10.87      3.65 o 
   0  -1  10        0.04        0.79      0.97 o 
   1  -1  10       80.96       78.61     10.65 o 
   2  -1  10      349.86      369.94     11.08 o 
   3  -1  10       27.43       45.02      6.99 o 
   4  -1  10       14.89       12.05      5.22 o 
   5  -1  10       20.41       26.85      7.02 o 
  -7   0  10       37.98       32.02      7.71 o 
  -6   0  10        0.88        1.26      4.07 o 
  -5   0  10       10.88        8.49      6.23 o 
  -4   0  10      329.11      330.79      9.29 o 
  -3   0  10        0.08        1.70      2.32 o 
  -2   0  10      615.09      622.34     20.42 o 
  -1   0  10       29.78       34.11      3.26 o 
   0   0  10      150.11      133.03      6.35 o 
   1   0  10       79.05       78.23      7.94 o 
   2   0  10       30.02       33.52      7.09 o 
   3   0  10       27.63       42.43      7.11 o 
   4   0  10       19.49       22.78      5.85 o 
   5   0  10        4.78       15.34      5.49 o 
  -7   1  10       22.51       19.71      7.43 o 
  -6   1  10       21.75       16.21      5.89 o 
  -5   1  10       21.61       21.83      6.78 o 
  -4   1  10       53.44       59.95      9.23 o 
  -3   1  10        1.58        2.05      2.62 o 
  -2   1  10       73.41       64.88      4.23 o 
  -1   1  10      127.81      130.84     11.17 o 
   0   1  10       20.24       17.98      2.53 o 
   2   1  10      239.99      243.62     13.08 o 
   3   1  10       13.88       14.23      6.36 o 
   4   1  10       17.97       18.41      6.51 o 
   5   1  10        9.41       12.87      6.12 o 
  -7   2  10       88.52       85.39     20.38 o 
  -6   2  10       19.94       25.78      5.96 o 
  -5   2  10       60.23       66.60      7.36 o 
  -4   2  10       34.50       32.50      5.72 o 
  -3   2  10       85.39       86.28      6.18 o 
  -2   2  10       18.97       23.48      4.31 o 
  -1   2  10       68.89       78.52      5.98 o 
   0   2  10      296.51      277.98      7.20 o 
   1   2  10      316.53      278.66     15.17 o 
   3   2  10       10.63       26.22      7.93 o 
   4   2  10        1.89        1.79      4.64 o 
   5   2  10        4.71        9.97      6.68 o 
  -7   3  10      203.87      210.26     11.42 o 
  -6   3  10       38.51       42.70     11.45 o 
  -5   3  10      146.77      146.45      9.39 o 
  -4   3  10       33.43       29.97      5.07 o 
  -3   3  10       95.21      116.06      7.46 o 
  -2   3  10       88.86       96.46      7.93 o 
  -1   3  10       47.10       32.75      6.55 o 
   0   3  10        0.95        0.92      2.28 o 
   1   3  10       37.56       45.06      8.06 o 
   2   3  10        0.50        3.24      4.94 o 
   4   3  10        0.21        3.84      5.01 o 
   5   3  10       18.26       23.68      7.79 o 
  -7   4  10      148.44      165.80     10.02 o 
  -6   4  10       25.32       26.86      7.35 o 
  -5   4  10        9.43        9.30      5.86 o 
  -4   4  10       14.11       18.15      6.19 o 
  -3   4  10       39.93       46.28      6.71 o 
  -2   4  10       60.40       62.99      5.37 o 
  -1   4  10       84.94       75.55      5.05 o 
   0   4  10       25.63       12.98      3.59 o 
   1   4  10      101.18      107.84     10.36 o 
   2   4  10       29.62       26.22      7.14 o 
   3   4  10        0.45        2.35      5.18 o 
  -7   5  10       17.98       19.18      6.32 o 
  -6   5  10        0.02        2.18      5.51 o 
  -5   5  10       22.08       19.77      6.91 o 
  -4   5  10        3.12        1.68      4.23 o 
  -3   5  10      130.76      129.99      8.48 o 
  -2   5  10       70.60       65.54      5.56 o 
  -1   5  10       32.71       23.19      3.94 o 
   0   5  10       13.79       20.77      3.63 o 
   1   5  10       24.25       24.45      7.48 o 
   2   5  10        0.21        1.93      4.84 o 
   3   5  10       33.05       36.16      8.23 o 
   4   5  10        0.11        0.51      4.86 o 
  -7   6  10       14.73       17.11      6.63 o 
  -6   6  10        1.32        4.63      4.95 o 
  -5   6  10       60.81       72.52      7.62 o 
  -4   6  10        1.94        1.05      5.19 o 
  -3   6  10        1.39        1.49      4.16 o 
  -2   6  10        3.34        4.17      3.79 o 
  -1   6  10        2.75        3.27      3.72 o 
   0   6  10       57.12       58.29      5.28 o 
   1   6  10       27.59       19.35      7.62 o 
   2   6  10       51.13       69.42     10.23 o 
   3   6  10       10.65       11.88      7.55 o 
  -6   7  10        4.42        7.42      4.64 o 
  -5   7  10       70.01       77.00      7.47 o 
  -4   7  10       47.56       46.54      6.85 o 
  -3   7  10        0.17        5.77      3.79 o 
  -2   7  10      106.91       98.04      8.55 o 
  -1   7  10        0.64       -0.06      3.32 o 
   0   7  10        2.03        5.08      3.31 o 
   1   7  10        8.62       11.29      5.64 o 
   2   7  10        0.75        3.75      5.64 o 
   3   7  10       10.47        5.56      5.15 o 
  -6   8  10       58.55       74.69      7.67 o 
  -5   8  10       34.80       33.04      6.16 o 
  -4   8  10        2.97        2.29      3.84 o 
  -3   8  10       20.19       21.76      5.32 o 
  -2   8  10       16.87        7.59      5.71 o 
  -1   8  10       47.16       51.27      5.69 o 
   0   8  10        0.03        1.03      3.09 o 
   1   8  10        0.07        6.05      5.64 o 
   2   8  10        7.62        6.31      5.15 o 
  -5   9  10        0.91        3.32      3.52 o 
  -4   9  10       21.27       21.85     12.63 o 
  -3   9  10        2.69        4.01      3.63 o 
  -2   9  10        1.73        6.71      4.24 o 
  -1   9  10        5.31       10.15      4.56 o 
   0   9  10      169.53      185.66      8.23 o 
   1   9  10        7.42        4.65      5.81 o 
  -4  10  10       13.68       15.29      4.43 o 
  -3  10  10       67.09       69.81      5.96 o 
  -2  10  10        7.10        6.94      3.50 o 
  -1  10  10       31.77       22.84      6.94 o 
   0  10  10        0.56        1.25      3.03 o 
  -2 -10  11        1.00        0.59      2.62 o 
  -1 -10  11        0.66        3.19      5.69 o 
   0 -10  11       87.06       98.19     11.22 o 
   1 -10  11       17.93       32.30      8.69 o 
  -3  -9  11       20.51       22.94      4.15 o 
  -2  -9  11       14.32       22.56      4.98 o 
  -1  -9  11        1.00        1.22      2.36 o 
   0  -9  11       56.02       55.54      8.97 o 
   1  -9  11       74.47       87.03     10.64 o 
   2  -9  11       65.82       70.61     10.38 o 
  -4  -8  11        0.11        1.01      2.68 o 
  -3  -8  11        0.01        0.94      2.79 o 
  -2  -8  11        3.64        5.69      3.49 o 
  -1  -8  11        0.00        1.04      1.94 o 
   0  -8  11       10.80       17.06      7.50 o 
   1  -8  11      257.45      293.73     15.87 o 
   2  -8  11       33.09       46.62      9.70 o 
   3  -8  11        3.33        4.38      4.79 o 
  -5  -7  11        0.01        3.79      2.73 o 
  -4  -7  11      140.83      142.99      6.41 o 
  -3  -7  11      123.66      134.10      6.32 o 
  -2  -7  11        8.04        6.37      2.67 o 
  -1  -7  11       16.11       12.39      2.99 o 
   0  -7  11       13.36       13.21      3.68 o 
   1  -7  11        1.26       -0.49      5.68 o 
   2  -7  11       38.53       30.72      7.81 o 
   3  -7  11        1.91        3.12      4.74 o 
  -5  -6  11        5.90        3.89      2.80 o 
  -4  -6  11       64.78       68.48      5.04 o 
  -3  -6  11      201.44      205.64      7.44 o 
  -2  -6  11       94.94       88.62      5.32 o 
  -1  -6  11      218.26      202.52      7.10 o 
   0  -6  11        3.40        3.79      3.14 o 
   1  -6  11       11.52       14.21      3.44 o 
   2  -6  11        6.01        5.13      5.11 o 
   3  -6  11       14.68       12.38      9.53 o 
   4  -6  11       15.38       12.87     10.38 o 
  -6  -5  11        4.25        6.26      4.63 o 
  -5  -5  11       45.95       50.69      4.82 o 
  -4  -5  11       30.36       34.04      4.34 o 
  -3  -5  11       92.83      101.02      5.52 o 
  -2  -5  11      128.72      119.71      5.41 o 
  -1  -5  11       28.02       26.84      2.97 o 
   0  -5  11        0.41        1.10      3.13 o 
   1  -5  11      224.05      240.57     18.32 o 
   2  -5  11       28.18       36.92      4.54 o 
   3  -5  11       31.46       16.09     14.23 o 
  -6  -4  11       11.30       11.40      4.30 o 
  -5  -4  11        0.20        2.35      2.31 o 
  -4  -4  11       82.59       83.32      5.33 o 
  -3  -4  11        4.85        4.70      2.90 o 
  -2  -4  11        0.57        3.58      3.15 o 
  -1  -4  11        0.93        1.45      2.02 o 
   0  -4  11        7.32        5.07      3.38 o 
   1  -4  11      104.07       98.90      7.67 o 
   2  -4  11       40.60       38.01      4.91 o 
   3  -4  11      150.63      162.35      7.37 o 
  -6  -3  11        0.16        2.63      4.00 o 
  -5  -3  11        3.07        7.13      3.01 o 
  -4  -3  11      232.23      235.61      9.74 o 
  -3  -3  11      290.80      291.69      9.05 o 
  -2  -3  11       27.40       22.45      3.27 o 
  -1  -3  11       34.91       31.89      3.44 o 
   0  -3  11      158.56      144.28      8.10 o 
   1  -3  11        4.41        4.35      3.35 o 
   2  -3  11       80.70       78.05      8.77 o 
   3  -3  11       19.58       15.81      4.07 o 
   4  -3  11        3.68        4.62      3.34 o 
  -7  -2  11        4.33        6.59      4.10 o 
  -6  -2  11        5.98        5.75      4.11 o 
  -5  -2  11        0.54        0.42      4.33 o 
  -4  -2  11       30.78       29.82      3.79 o 
  -3  -2  11      176.21      180.50     10.20 o 
  -2  -2  11        1.78        1.61      2.28 o 
  -1  -2  11       18.71       13.66      3.53 o 
   0  -2  11       24.89       28.48      7.91 o 
   1  -2  11       80.20       72.51      7.46 o 
   2  -2  11       70.72       63.04      5.87 o 
   3  -2  11        0.33        6.04      3.98 o 
   4  -2  11       10.60       12.94      4.65 o 
  -7  -1  11       45.92       42.04     10.34 o 
  -6  -1  11       45.04       41.97     10.55 o 
  -5  -1  11       57.25       54.07      8.78 o 
  -4  -1  11       93.20       92.07      6.87 o 
  -3  -1  11       19.51       15.58      4.90 o 
  -2  -1  11       16.28       14.90      7.91 o 
  -1  -1  11       95.39       94.43      5.03 o 
   0  -1  11       48.97       49.28      6.95 o 
   1  -1  11      126.57      134.81     11.57 o 
   2  -1  11        4.29        3.80      3.40 o 
   3  -1  11       18.65       24.87      5.88 o 
   4  -1  11       12.28        7.26      3.68 o 
  -7   0  11       69.76       64.47      7.48 o 
  -6   0  11       16.56        9.11      7.18 o 
  -5   0  11       62.15       68.75      7.23 o 
  -4   0  11       91.95       96.67      5.20 o 
  -3   0  11       74.39       63.17      4.62 o 
  -2   0  11       87.96       72.74      4.36 o 
  -1   0  11       40.70       37.93      3.35 o 
   0   0  11        0.10        2.17      4.59 o 
   1   0  11      246.00      249.39     14.10 o 
   2   0  11       27.15       27.43      6.55 o 
   3   0  11        5.82        5.32      4.19 o 
   4   0  11       38.07       40.79      6.96 o 
  -7   1  11        0.00        3.16      4.64 o 
  -6   1  11        4.68        4.41      4.79 o 
  -5   1  11       99.09      117.78      8.86 o 
  -4   1  11        1.85        4.94      4.67 o 
  -3   1  11        3.30        4.67      3.49 o 
  -2   1  11       63.80       67.58      4.78 o 
  -1   1  11       25.43       24.92      3.79 o 
   0   1  11       48.02       44.61      8.75 o 
   1   1  11      136.15      123.42     10.06 o 
   2   1  11       17.69       20.59      5.90 o 
   3   1  11        0.55       -0.60      4.67 o 
   4   1  11       12.48       13.18      6.36 o 
  -7   2  11       12.33        8.97      9.99 o 
  -6   2  11        0.24        2.36      4.99 o 
  -5   2  11       11.08       12.31      5.89 o 
  -4   2  11        4.73        6.49      4.26 o 
  -3   2  11        7.25        8.53      4.55 o 
  -2   2  11      156.21      142.68      7.08 o 
  -1   2  11      404.47      365.29     17.37 o 
   0   2  11      663.14      620.47     19.37 o 
   1   2  11        6.11       15.48      7.76 o 
   2   2  11       22.26       26.36      7.88 o 
   3   2  11       31.28       39.09      8.63 o 
   4   2  11        6.89        5.30      6.80 o 
  -7   3  11       86.17       91.73      8.80 o 
  -6   3  11       14.30       10.20      5.11 o 
  -5   3  11        0.18        4.10      4.24 o 
  -4   3  11       15.11       17.32      6.45 o 
  -3   3  11       12.87       17.33      4.93 o 
  -2   3  11        0.69        1.42      2.56 o 
  -1   3  11      180.66      184.98     12.12 o 
   0   3  11       11.63       12.02      5.22 o 
   1   3  11      164.81      189.70     13.65 o 
   2   3  11       10.97       12.92      7.55 o 
   3   3  11       43.02       60.01     10.76 o 
   4   3  11       22.11       20.35      6.78 o 
  -7   4  11        9.62       10.53      5.82 o 
  -6   4  11        0.90        3.33      4.75 o 
  -5   4  11      210.19      212.55     22.74 o 
  -4   4  11        4.27        8.07      4.77 o 
  -3   4  11        1.26        6.00      3.74 o 
  -2   4  11        7.18        1.30      2.67 o 
  -1   4  11       47.78       34.23      4.72 o 
   0   4  11       84.04       83.74      9.94 o 
   1   4  11       18.85       14.05      6.85 o 
   2   4  11        1.75        2.76      4.82 o 
   3   4  11       32.06       48.02      9.85 o 
   4   4  11        1.18       11.05      6.72 o 
  -6   5  11       18.14       20.94      6.37 o 
  -5   5  11       10.93       12.37      9.67 o 
  -4   5  11      179.38      185.06     10.15 o 
  -3   5  11        9.93        9.09      4.46 o 
  -2   5  11       17.86       18.30      8.06 o 
  -1   5  11       26.86       27.42      5.15 o 
   0   5  11        0.10        2.13      7.33 o 
   1   5  11       29.65       27.82      7.38 o 
   2   5  11       17.36       13.25      7.06 o 
   3   5  11        2.66        8.10      7.42 o 
  -6   6  11        0.34        3.45      4.37 o 
  -5   6  11       32.84       40.98      6.97 o 
  -4   6  11       26.22       28.86      6.10 o 
  -3   6  11        2.97        0.52      3.91 o 
  -2   6  11       85.24       76.16      5.60 o 
  -1   6  11       22.39       24.87      3.95 o 
   0   6  11       29.07       47.83      8.61 o 
   1   6  11        2.48        6.72      7.14 o 
   2   6  11        7.67       11.98      7.25 o 
   3   6  11       36.95       35.63      8.59 o 
  -6   7  11       27.81       33.48      8.47 o 
  -5   7  11       14.69       14.12      5.80 o 
  -4   7  11        7.78       13.98      5.53 o 
  -3   7  11       12.02       10.82      5.01 o 
  -2   7  11       63.09       71.35      6.38 o 
  -1   7  11       42.57       44.09      5.10 o 
   0   7  11       11.28       16.16      7.79 o 
   1   7  11       15.35       17.03      7.52 o 
   2   7  11        6.65       14.44      7.38 o 
  -5   8  11        9.19        6.74      5.51 o 
  -4   8  11        1.57        1.34      3.73 o 
  -3   8  11       30.05       25.08      6.88 o 
  -2   8  11      144.78      148.93     16.31 o 
  -1   8  11       46.20       57.19      6.12 o 
   0   8  11        7.90       13.91      7.28 o 
   1   8  11        3.28        8.54      7.94 o 
  -4   9  11       20.29       27.73      5.37 o 
  -3   9  11       68.78       67.22     16.88 o 
  -2   9  11       17.36       15.46      7.36 o 
  -1   9  11       37.79       42.38      8.69 o 
   0   9  11        1.54        9.50      7.86 o 
  -2  -9  12       10.75        6.26      5.11 o 
  -1  -9  12       20.98       13.98      6.29 o 
   0  -9  12        3.44        7.71      5.85 o 
  -3  -8  12        1.45        4.40      3.75 o 
  -2  -8  12        0.09        5.10      2.58 o 
  -1  -8  12        3.73        7.64      5.73 o 
   0  -8  12       16.29        8.35      6.38 o 
   1  -8  12       18.52       16.25      7.72 o 
   2  -8  12        0.45        5.74      5.59 o 
  -4  -7  12       70.79       71.77      6.06 o 
  -3  -7  12        7.88        9.67      3.36 o 
  -2  -7  12       10.29        8.68      3.27 o 
  -1  -7  12       59.23       59.96      5.62 o 
   0  -7  12      178.76      172.01     13.38 o 
   1  -7  12        5.85        4.19      5.34 o 
   2  -7  12      167.53      200.63     14.69 o 
  -5  -6  12        3.92        2.78      3.33 o 
  -4  -6  12        1.85        5.38      2.82 o 
  -3  -6  12        2.61        3.03      2.60 o 
  -2  -6  12       88.30       79.45      4.89 o 
  -1  -6  12       11.07       10.42      4.30 o 
   0  -6  12       18.85       24.43      7.01 o 
   1  -6  12        4.10        6.43      6.82 o 
   2  -6  12       85.14       90.08     19.43 o 
   3  -6  12        1.31        1.16     10.21 o 
  -5  -5  12        0.79        0.48      3.34 o 
  -4  -5  12       44.92       45.53      4.62 o 
  -3  -5  12      100.12       94.45      5.65 o 
  -2  -5  12        3.71        4.87      2.53 o 
  -1  -5  12        3.63        8.63      4.85 o 
   0  -5  12        2.65        2.03      3.53 o 
   1  -5  12       50.10       49.05     28.26 o 
   2  -5  12        6.69        8.54      3.13 o 
   3  -5  12       34.07       31.01     25.62 o 
  -5  -4  12       22.52       22.08      5.05 o 
  -4  -4  12       75.47       72.72      5.18 o 
  -3  -4  12      121.40      109.50      5.73 o 
  -2  -4  12        5.18        2.49      2.01 o 
  -1  -4  12       54.43       58.64      7.48 o 
   0  -4  12        8.55        7.02      5.17 o 
   1  -4  12       36.55       33.18      5.66 o 
   2  -4  12      156.36      171.39     14.39 o 
   3  -4  12       94.15      125.96     12.84 o 
  -6  -3  12        5.84        7.48      3.73 o 
  -5  -3  12       52.20       45.33      7.76 o 
  -4  -3  12      212.46      223.07      7.76 o 
  -3  -3  12       38.12       30.82      3.52 o 
  -2  -3  12       23.06       23.56      3.93 o 
  -1  -3  12        1.24        3.76      4.15 o 
   0  -3  12       21.00       16.33      4.65 o 
   1  -3  12       24.91       23.45      4.94 o 
   2  -3  12       93.71       91.63      6.68 o 
   3  -3  12        2.69        3.17      5.74 o 
   4  -3  12       51.33       54.74      6.09 o 
  -6  -2  12       39.54       49.53      8.28 o 
  -5  -2  12       22.73       15.46      4.93 o 
  -4  -2  12      155.31      150.11      7.36 o 
  -3  -2  12      115.75      116.07      6.97 o 
  -2  -2  12        9.95        7.89      3.86 o 
  -1  -2  12       83.02       94.26      9.19 o 
   0  -2  12       13.82       10.96      3.98 o 
   1  -2  12       38.28       36.87     10.62 o 
   2  -2  12       56.64       71.64      8.11 o 
   3  -2  12       73.37       75.49      7.76 o 
  -6  -1  12       30.91       26.92      7.17 o 
  -5  -1  12       97.96      103.49      8.12 o 
  -4  -1  12       12.51       11.42      5.04 o 
  -3  -1  12       28.99       25.39      5.72 o 
  -2  -1  12        4.66        6.29      2.50 o 
  -1  -1  12       48.83       51.82      6.72 o 
   0  -1  12       23.17       24.09      6.14 o 
   1  -1  12        4.95        3.03      3.77 o 
   2  -1  12        6.51       11.98      5.37 o 
   3  -1  12        7.64       20.81      7.35 o 
   4  -1  12       35.96       47.08      7.11 o 
  -6   0  12       14.88       13.04      4.41 o 
  -5   0  12       98.47      105.27      7.91 o 
  -4   0  12       12.87       13.20      2.79 o 
  -3   0  12       59.31       66.64      4.34 o 
  -2   0  12      197.03      204.78      6.86 o 
  -1   0  12       63.10       77.46      9.68 o 
   0   0  12      310.54      306.58     12.03 o 
   1   0  12       30.97       32.70      7.55 o 
   2   0  12       10.45       13.89      6.90 o 
   3   0  12       30.18       35.03      7.40 o 
   4   0  12        6.06        9.87      5.88 o 
  -6   1  12        0.05        3.48      4.10 o 
  -5   1  12       18.34       14.54      5.02 o 
  -4   1  12        0.01        3.31      3.74 o 
  -3   1  12        0.00        2.20      2.94 o 
  -2   1  12      113.36      102.42      6.54 o 
  -1   1  12       10.11       12.67      8.32 o 
   1   1  12       60.89       51.89      8.90 o 
   2   1  12       67.64       78.25      9.73 o 
   3   1  12       13.29       15.39      7.06 o 
   4   1  12       69.91       75.13      9.96 o 
  -6   2  12      180.45      193.20     17.01 o 
  -5   2  12        3.24        3.11      3.97 o 
  -4   2  12       17.56       24.28      5.54 o 
  -3   2  12       92.35       98.32      6.29 o 
  -2   2  12       56.22       51.52      4.81 o 
  -1   2  12      165.29      177.67     13.06 o 
   0   2  12        0.48        3.07      5.30 o 
   2   2  12       97.50      108.74     10.91 o 
   3   2  12       99.75      128.98     11.69 o 
  -6   3  12       36.36       37.29      5.77 o 
  -5   3  12       37.39       43.95      7.52 o 
  -4   3  12       54.09       53.59      7.25 o 
  -3   3  12       84.08       83.46      6.25 o 
  -2   3  12       59.23       49.10      4.94 o 
  -1   3  12        0.19        3.17      5.92 o 
   0   3  12        6.46       10.52      7.50 o 
   1   3  12        1.33        8.93      7.04 o 
   3   3  12        3.64        5.63      5.35 o 
  -6   4  12      136.56      147.00     10.49 o 
  -5   4  12        0.11        1.76      3.99 o 
  -4   4  12        1.93        1.83      4.01 o 
  -3   4  12        1.74        3.52      3.24 o 
  -2   4  12        2.57        3.29      2.58 o 
  -1   4  12        5.42       15.44      5.93 o 
   0   4  12        1.13        7.76      5.47 o 
   1   4  12       13.80       11.34      6.67 o 
   2   4  12        2.94        4.86      5.11 o 
  -6   5  12        0.10        0.28      4.53 o 
  -5   5  12      103.74      124.48      8.86 o 
  -4   5  12       24.35       32.96      6.07 o 
  -3   5  12      133.13      139.45     10.14 o 
  -2   5  12       30.48       31.44      4.57 o 
  -1   5  12      105.06      100.97      9.56 o 
   0   5  12       43.65       61.15      9.31 o 
   1   5  12       15.49       18.22      7.45 o 
   2   5  12        4.62        7.13      5.39 o 
  -5   6  12       12.02       12.51      5.21 o 
  -4   6  12       98.31      102.95      7.62 o 
  -3   6  12        2.81        1.13      3.43 o 
  -2   6  12       58.71       69.03      5.34 o 
  -1   6  12        4.11        4.93      5.95 o 
   0   6  12        0.17        8.92      7.59 o 
   1   6  12       16.51       12.82      7.59 o 
   2   6  12        2.38        3.70      4.93 o 
  -5   7  12        2.05        3.18      4.24 o 
  -4   7  12        1.10        6.48      5.84 o 
  -3   7  12       16.53       23.70      9.61 o 
  -2   7  12        0.24        4.07      3.39 o 
  -1   7  12      112.87      117.17     11.40 o 
   0   7  12        2.22        7.31      7.50 o 
   1   7  12        0.02        4.57      4.99 o 
  -4   8  12        3.26        2.87      3.91 o 
  -3   8  12       84.89       93.11     10.88 o 
  -2   8  12       10.53       12.50      4.45 o 
  -1   8  12       11.43        7.18      6.02 o 
   0   8  12        3.59        6.03      5.61 o 
  -3  -7  13       16.92       13.77      4.26 o 
  -2  -7  13        9.47       11.66      6.50 o 
  -1  -7  13        4.42        5.34      3.18 o 
   0  -7  13       37.79       42.70      9.12 o 
   1  -7  13      148.77      175.30     14.29 o 
  -4  -6  13        0.23        3.40      2.80 o 
  -3  -6  13        2.66        2.48      2.32 o 
  -2  -6  13        0.51        3.05      3.69 o 
  -1  -6  13        0.12        1.46      4.53 o 
   0  -6  13        0.07        0.77      2.49 o 
   1  -6  13       38.73       44.75     21.48 o 
   2  -6  13       27.90       20.30     21.72 o 
  -4  -5  13        0.18        3.46      2.49 o 
  -3  -5  13       54.32       58.75      4.37 o 
  -2  -5  13       33.34       33.70      6.10 o 
  -1  -5  13       36.56       26.66      5.90 o 
   0  -5  13      128.90      132.88      7.42 o 
   1  -5  13       43.79       42.82      7.13 o 
   2  -5  13       26.47       15.87     12.10 o 
  -5  -4  13       23.15       29.82      6.89 o 
  -4  -4  13       13.13        8.57      4.35 o 
  -3  -4  13      125.25      115.82      5.88 o 
  -2  -4  13       17.38       14.57      5.35 o 
  -1  -4  13      120.72      117.17      8.83 o 
   0  -4  13        0.62        1.20      3.01 o 
   1  -4  13        3.27        3.31      2.92 o 
   2  -4  13        1.61        4.11      3.03 o 
  -5  -3  13        0.71        1.54      3.24 o 
  -4  -3  13       13.65       10.21      3.78 o 
  -3  -3  13        1.82        1.63      2.19 o 
  -2  -3  13      154.70      147.35     10.78 o 
  -1  -3  13       55.82       53.55      7.30 o 
   0  -3  13        4.81        3.98      3.31 o 
   1  -3  13       94.15       92.45     11.74 o 
   2  -3  13        1.48        4.33      3.26 o 
   3  -3  13       40.71       48.60      8.98 o 
  -5  -2  13        6.51        2.88      4.31 o 
  -4  -2  13      103.87       95.66      7.67 o 
  -3  -2  13       32.16       38.09      5.60 o 
  -2  -2  13       41.34       44.18      9.28 o 
  -1  -2  13      218.07      231.06      9.75 o 
   0  -2  13        1.37        6.70      5.02 o 
   1  -2  13       20.56       18.49      4.08 o 
   2  -2  13        0.01        1.27      3.20 o 
   3  -2  13       20.05       28.15      6.44 o 
  -5  -1  13       60.20       60.24     11.15 o 
  -4  -1  13       72.51       88.93      7.46 o 
  -3  -1  13        5.52        3.68      2.37 o 
  -2  -1  13      103.29      112.82      8.20 o 
  -1  -1  13        0.15        2.84      4.64 o 
   0  -1  13       11.55       12.40      4.80 o 
   1  -1  13       53.85       62.20      7.85 o 
   2  -1  13        3.67        4.04      5.39 o 
   3  -1  13        8.69       10.81      6.89 o 
  -6   0  13        6.67       10.05      5.04 o 
  -5   0  13       33.04       30.11      6.90 o 
  -4   0  13       10.50        7.98      5.38 o 
  -3   0  13        6.39        7.41      3.51 o 
  -2   0  13      251.97      252.35     16.40 o 
  -1   0  13      173.45      185.02      9.36 o 
   0   0  13       34.03       28.81      7.82 o 
   1   0  13        0.00        2.34      4.67 o 
   2   0  13       46.59       46.30      7.18 o 
   3   0  13        5.39        9.31      6.00 o 
  -6   1  13       10.17        8.40      4.78 o 
  -5   1  13        6.95        3.14      3.87 o 
  -4   1  13       21.13       22.43      4.87 o 
  -3   1  13       12.41       11.54      3.76 o 
  -2   1  13       13.48       17.46      7.96 o 
  -1   1  13      273.54      298.12     15.67 o 
   0   1  13        2.34        6.41      5.69 o 
   1   1  13       36.28       41.66      8.22 o 
   2   1  13       47.04       47.10     10.35 o 
   3   1  13       15.30       20.70      7.89 o 
  -6   2  13      163.82      159.36     15.29 o 
  -5   2  13        0.00        4.07      5.00 o 
  -4   2  13        5.25        7.50      4.79 o 
  -3   2  13        5.37        5.12      2.83 o 
  -2   2  13       54.00       67.87     10.67 o 
  -1   2  13       12.45       15.80      5.92 o 
   0   2  13       30.65       37.61      9.22 o 
   1   2  13       67.02       67.61      9.72 o 
   2   2  13        2.35        4.14      5.11 o 
  -5   3  13        2.64        2.97      4.14 o 
  -4   3  13      110.01      110.19     12.84 o 
  -3   3  13        5.06        3.96      3.24 o 
  -2   3  13        0.99        5.11      6.31 o 
  -1   3  13       20.89       30.00      7.59 o 
   0   3  13        0.06        4.50      5.51 o 
   1   3  13       13.31       18.29      7.69 o 
   2   3  13       11.30       12.39      6.50 o 
  -5   4  13        1.30        6.13      5.82 o 
  -4   4  13       28.60       40.32     10.76 o 
  -3   4  13       36.90       33.19      4.62 o 
  -2   4  13        1.62       -1.04      6.26 o 
  -1   4  13        1.47        2.42      5.56 o 
   0   4  13       19.84       22.69      7.60 o 
   1   4  13        2.49        4.62      6.89 o 
   2   4  13       95.94      109.73     11.68 o 
  -5   5  13       23.50       18.02      4.69 o 
  -4   5  13       67.37       67.73     11.22 o 
  -3   5  13        7.47        7.17      3.59 o 
  -2   5  13        0.17        0.03      5.98 o 
  -1   5  13       49.57       47.68      9.34 o 
   0   5  13        0.67        2.95      5.20 o 
   1   5  13       20.16       20.49      7.42 o 
  -4   6  13        2.98        1.14      6.77 o 
  -3   6  13       18.01       20.23      4.73 o 
  -2   6  13      111.06      112.50     11.49 o 
  -1   6  13       50.33       48.38      8.97 o 
   0   6  13       68.43       61.83      9.34 o 
  -3   7  13       44.75       43.83     10.45 o 
  -2   7  13       11.94       18.09      8.25 o 
  -1   7  13       29.44       40.64      9.19 o 
  -2  -6  14        0.95        5.68      4.40 o 
  -1  -6  14        0.81        2.35      2.85 o 
  -3  -5  14       93.44      103.17     16.00 o 
  -2  -5  14       20.52       20.07      6.88 o 
  -1  -5  14        0.99        3.54      4.22 o 
   0  -5  14       86.96       86.57      7.48 o 
  -4  -4  14        5.09        1.23      3.26 o 
  -3  -4  14        0.33        2.47      4.66 o 
  -2  -4  14       48.53       44.89      8.37 o 
  -1  -4  14        5.40        4.10      3.51 o 
   0  -4  14        3.70        5.63      3.89 o 
   1  -4  14        8.85        6.47      3.28 o 
  -4  -3  14        0.90        2.17      3.83 o 
  -3  -3  14       11.30        4.70      3.75 o 
  -2  -3  14        2.39        4.33      4.46 o 
  -1  -3  14       54.60       56.71      9.04 o 
   0  -3  14        0.15        5.18      3.53 o 
   1  -3  14        5.43        3.39      3.35 o 
  -4  -2  14       17.03       22.25      8.97 o 
  -3  -2  14       42.83       39.47      8.30 o 
  -2  -2  14       43.54       40.90      5.85 o 
  -1  -2  14      199.37      219.92     10.03 o 
   0  -2  14        3.52       13.01      4.42 o 
   1  -2  14        0.13        3.05      4.05 o 
   2  -2  14       35.43       37.52      7.52 o 
  -5  -1  14        5.38        8.56      7.50 o 
  -4  -1  14        1.75        2.37      7.48 o 
  -3  -1  14       68.32       65.23      7.24 o 
  -2  -1  14       70.35       75.08      6.59 o 
  -1  -1  14        5.21        8.09      5.90 o 
   0  -1  14      138.41      148.51      8.80 o 
   1  -1  14       45.92       37.13      6.97 o 
   2  -1  14        2.89        7.96      4.11 o 
  -5   0  14        1.24        2.81      3.52 o 
  -4   0  14        0.43        3.60      6.89 o 
  -3   0  14        2.00        1.82      6.53 o 
  -2   0  14       78.64       88.51     10.94 o 
  -1   0  14       23.69       21.79      6.32 o 
   0   0  14        4.08        5.78      5.74 o 
   1   0  14       30.37       29.18      7.52 o 
   2   0  14       36.90       57.76     11.34 o 
  -5   1  14        0.20        1.22      3.62 o 
  -4   1  14       56.15       62.53      6.00 o 
  -3   1  14        1.88        7.57      6.72 o 
  -2   1  14       85.75       93.39     11.06 o 
   0   1  14        2.13        7.96      7.52 o 
   1   1  14       66.62       73.15     10.48 o 
  -4   2  14       20.74       20.73      5.44 o 
  -3   2  14       77.35       65.87     10.47 o 
  -2   2  14       15.81       30.82      9.58 o 
  -1   2  14       19.20       23.76      9.15 o 
   1   2  14       49.40       54.50      8.63 o 
  -4   3  14       54.78       58.25     11.80 o 
  -3   3  14        0.00        5.22      6.07 o 
  -2   3  14       38.01       26.53      8.69 o 
  -1   3  14      134.33      146.37     12.85 o 
   0   3  14      100.77      105.54     12.31 o 
  -4   4  14       12.41       31.08      9.75 o 
  -3   4  14        0.76        2.69      5.74 o 
  -2   4  14        0.12        4.42      5.52 o 
  -1   4  14       17.05       19.20      8.13 o 
   0   4  14       14.90        8.64      5.49 o 
  -3   5  14        7.61        6.27      6.03 o 
  -2   5  14       11.79       12.51      5.47 o 
  -1   5  14       97.55       97.00      9.97 o 
  -2  -3  15       26.74       30.97      7.66 o 
  -1  -3  15        2.74        7.65      4.70 o 
  -3  -2  15       64.29       62.00     10.11 o 
  -2  -2  15       66.28       79.72      8.43 o 
  -1  -2  15        1.18        0.61      3.82 o 
  -3  -1  15      197.83      209.29     10.34 o 
  -2  -1  15       88.71       96.14      8.46 o 
  -1  -1  15       18.40       19.73      5.28 o 
   0  -1  15        0.04        5.10      5.13 o 
  -2   0  15       69.29       62.39     10.04 o 
  -1   0  15        4.46       -0.63      4.99 o 
   0   0  15       83.40      100.22     10.16 o 
  -3   1  15        1.85        7.52      8.69 o 
  -2   1  15        0.22        4.65      5.52 o 
  -1   1  15        7.51        4.13      5.71 o 
  -3   2  15        5.40        8.22      6.12 o 
  -2   2  15        8.11       10.65      8.75 o 
  -1   2  15        1.01        6.72      5.17 o 
                                                 
